# Supplementary material for: Combinations of Kinase Inhibitors Protecting Myoblasts against Hypoxia
Source: PLoS One. 2015 Jun 4;10(6):e0126718. doi: 10.1371/journal.pone.0126718 (PMC4456388; doi:10.1371/journal.pone.0126718)
Supplement: S1 Table — (XLS) [file pone.0126718.s002.xls]

## Sheet: Myoblast hypoxia screens
Compound ID	Well ID	1st screen	1st screen	2nd screen	2nd screen	AVG
BIM-0086686	G13	1.53482	1.36368	1.31404	1.25668	1.3673
BIM-0207207	P17	1.1996	1.45708	1.23491	1.1829	1.26862
BIM-0086789	O20	1.27515	1.20805	1.20048	1.2229	1.22665
BIM-0086696	I15	1.08214	1.54155	1.17734	1.10487	1.22648
BIM-0086744	E20	1.42472	1.24541	0.96311	1.06538	1.17465	Excluded because this comopund was not reproducible when confirmed by the dose response.
BIM-0207172	J03	1.10748	1.03375	1.17658	1.19905	1.12921	Excluded because this comopund was not reproducible when confirmed by the dose response.
BIM-0050627	K10	1.12791	1.04171	1.08662	1.13438	1.09766
BIM-0050820	G11	1.43663	0.919053	1.00233	1.01446	1.09312
BIM-0207146	D11	1.05797	1.02564	1.08999	1.1847	1.08957
BIM-0086787	O14	1.27713	0.969737	1.03744	0.999833	1.07104
BIM-0207208	P19	1.10421	1.23593	0.991308	0.93927	1.06768
BIM-0050279	C14	1.04431	1.05641	1.09245	1.0519	1.06127
BIM-0207134	B07	1.06696	0.953804	1.1335	1.08063	1.05872
BIM-0086675	E09	1.07794	1.05339	1.10867	0.9949	1.05872
BIM-0086727	A10	1.02108	0.934299	1.14487	1.13292	1.05829
BIM-0086658	A13	1.00169	0.915756	1.10601	1.18423	1.05192
BIM-0207153	F03	0.897892	1.27906	1.00049	1.02734	1.0512
BIM-0086756	G20	1.03824	0.952705	1.09312	1.09843	1.04562
BIM-0207202	P07	1.02201	0.974545	1.03828	1.13986	1.04367
BIM-0086661	A19	0.971919	0.95092	1.05892	1.18664	1.0421
BIM-0207171	H21	0.994804	1.09748	1.01304	1.05873	1.04101
BIM-0086668	C17	1.0296	0.918641	1.12293	1.08405	1.03881
BIM-0086720	O07	0.991301	0.972622	1.05357	1.13297	1.03761
BIM-0207149	D17	0.972269	0.972072	1.05517	1.1364	1.03398
BIM-0051071	N13	1.09312	0.930041	1.07384	1.02871	1.03143
BIM-0207145	D09	1.05143	0.93581	1.07571	1.0592	1.03054
BIM-0086740	C22	0.912254	1.30983	0.901086	0.998327	1.03037
BIM-0086666	C11	1.00765	0.939656	1.02919	1.14438	1.03022
BIM-0207203	P09	0.998774	1.00092	1.00213	1.11863	1.03011
BIM-0086755	G18	1.00473	0.963968	0.999291	1.14305	1.02776
BIM-0086656	A07	1.01664	0.94309	1.05354	1.09763	1.02773
BIM-0207196	N15	1.02434	0.971386	1.07051	1.02176	1.022
BIM-0207194	N09	0.991418	0.934162	1.01485	1.14044	1.02022
BIM-0207139	B17	1.0874	0.98677	1.00543	0.997836	1.01936
BIM-0086766	K06	0.949267	1.03251	1.08642	1.00616	1.01859
BIM-0207140	B19	0.988966	0.896664	1.08667	1.10084	1.01829
BIM-0086698	C15	1.07992	0.914245	1.07288	0.995994	1.01576
BIM-0086726	A08	1.05085	0.973583	1.02585	1.01259	1.01572
BIM-0023049	L11	0.931403	0.929904	1.14573	1.04953	1.01414
BIM-0086683	G05	0.912721	0.950233	1.12692	1.06484	1.01368
BIM-0086674	E07	0.976006	0.945013	1.01075	1.11807	1.01246
BIM-0086733	C04	0.970868	0.981825	0.928178	1.16883	1.01242
BIM-0086728	A12	0.999008	0.923311	1.07496	1.05068	1.01199
BIM-0086718	M21	1.02621	0.971386	1.02816	1.01439	1.01004
BIM-0086682	G03	0.945297	0.941717	1.08543	1.0673	1.00994
BIM-0086763	I14	1.05587	0.972897	1.00373	1.00715	1.00991
BIM-0086767	I22	0.995038	0.98361	1.01327	1.04198	1.00847
BIM-0207209	P21	0.841847	0.974408	1.05975	1.14863	1.00616
BIM-0086701	K03	0.93222	0.91452	1.13471	1.04232	1.00594
BIM-0086786	O12	1.03789	0.902433	1.02403	1.05652	1.00522
BIM-0086689	I03	1.00625	0.914932	1.05846	1.04025	1.00497
BIM-0207161	F21	0.922879	0.963419	1.09574	1.03711	1.00479
BIM-0086714	M07	0.995738	0.880593	1.05736	1.07904	1.00318
BIM-0086688	G21	0.99387	0.994462	0.966869	1.05741	1.00315
BIM-0051107	M17	0.99387	0.939794	1.09307	0.979725	1.00162
BIM-0086678	E13	1.05937	0.905042	1.01387	1.02536	1.00091
BIM-0086700	I21	1.04104	0.982374	0.998258	0.98191	1.0009
BIM-0086660	O19	0.90303	1.00463	1.07934	1.01589	1.00072
BIM-0207144	D07	1.01582	0.914383	1.0192	1.05041	0.999954
BIM-0051133	M15	1.00811	0.918229	0.9718	1.08984	0.996996
BIM-0086769	A04	0.996322	0.961908	0.890923	1.13756	0.996679
BIM-0086725	G04	1.05003	0.984709	1.03352	0.914379	0.995661
BIM-0086737	C16	0.995738	0.922624	0.996567	1.06225	0.994295
BIM-0086743	E08	0.985697	0.951194	0.996665	1.04346	0.994253
BIM-0086785	O10	0.994804	0.960947	1.00176	1.01938	0.994223
BIM-0086671	C21	0.988849	0.973171	1.01062	1.004	0.994159
BIM-0086703	K17	0.953004	0.899411	1.07539	1.04703	0.993708
BIM-0086721	O09	1.00006	0.954628	0.99686	1.01956	0.992776
BIM-0086735	C10	0.918092	0.996385	1.04764	1.0089	0.992753
BIM-0086732	A20	0.965147	0.91658	0.990146	1.0973	0.992294
BIM-0086734	C08	0.995271	0.914795	1.03782	1.0204	0.992072
BIM-0086659	A17	0.98523	0.910537	1.11565	0.955907	0.99183
BIM-0207133	B05	0.957207	0.935536	1.05827	1.01334	0.991087
BIM-0207164	H05	0.951836	0.931278	1.0309	1.04973	0.990936
BIM-0207181	J21	0.954288	0.880181	1.12101	1.00458	0.990014
BIM-0086695	A15	1.02878	0.965342	0.998382	0.966311	0.989704
BIM-0086702	K05	0.995154	0.858753	1.10072	0.998285	0.988229
BIM-0086723	O15	0.998307	0.917679	1.01007	1.02564	0.987924
BIM-0086761	O06	0.992352	0.948447	0.967743	1.0386	0.986786
BIM-0086717	M19	0.932687	0.89996	1.06644	1.04785	0.986735
BIM-0086684	G07	0.998307	0.945288	0.997784	1.00292	0.986074
BIM-0086757	G22	0.976473	0.864934	1.00609	1.09576	0.985814
BIM-0086677	E11	0.976122	0.874687	1.10281	0.984703	0.984581
BIM-0050128	M18	0.963512	0.994736	0.985394	0.993216	0.984215
BIM-0086772	K16	1.00882	0.901471	1.01703	1.00735	0.983665
BIM-0207204	P11	1.02259	0.938557	0.997812	0.974731	0.983423
BIM-0086758	M16	1.07619	0.847627	1.10575	0.902058	0.982905
BIM-0050799	F07	1.01115	0.91974	1.00224	0.996758	0.982471
BIM-0207187	L15	0.962461	0.940618	1.02012	1.00378	0.981745
BIM-0086788	O18	1.00473	0.919602	1.02348	0.970398	0.979553
BIM-0207162	H01	0.904198	0.971798	0.99489	1.04345	0.978583
BIM-0086764	I18	1.11483	0.829222	0.949645	1.02044	0.978535
BIM-0086713	M05	0.948333	0.920014	1.03122	1.00755	0.97678
BIM-0086724	A03	1.0303	0.95765	0.922207	0.996389	0.976636
BIM-0086681	E19	0.944947	0.948859	1.04993	0.962359	0.976524
BIM-0086657	A11	0.982778	0.858891	0.967171	1.09644	0.97632
BIM-0086750	G08	1.07922	0.846529	0.996769	0.982631	0.976288
BIM-0086669	O17	0.926966	0.949409	1.04107	0.986803	0.976062
BIM-0051000	M08	1.02271	0.88801	0.916472	1.07644	0.975909
BIM-0207176	J11	0.934088	0.933475	1.07635	0.957502	0.975355
BIM-0086672	E03	0.909802	0.854907	1.07997	1.05607	0.975187
BIM-0207159	F17	0.949034	0.945013	0.960691	1.04555	0.975071
BIM-0051117	M13	0.949734	0.892955	1.04579	1.01127	0.974937
BIM-0086771	K14	0.97764	0.946524	0.975302	0.999947	0.974853
BIM-0207167	H11	0.918559	0.870291	1.07994	1.03017	0.974739
BIM-0207173	J05	0.92393	0.899136	1.08147	0.992493	0.974258
BIM-0086690	I05	0.924864	0.88073	1.0736	1.01755	0.974186
BIM-0086729	A14	0.951252	0.894741	1.04919	1.00135	0.974133
BIM-0086780	M14	0.957791	0.95243	0.99626	0.989527	0.974002
BIM-0207156	F11	0.921595	0.891444	1.06598	1.01575	0.973691
BIM-0207155	F09	0.927433	0.91246	0.99948	1.05154	0.972729
BIM-0086694	I13	0.923813	0.903669	1.07057	0.988941	0.971749
BIM-0086746	E14	0.982311	0.932651	0.967836	0.996836	0.969909
BIM-0086697	I17	0.987448	0.924547	0.949471	1.01815	0.969904
BIM-0086791	A06	0.963279	0.908064	0.982474	1.02518	0.969749
BIM-0086738	C18	0.927316	0.934299	1.00825	1.00773	0.969398
BIM-0050435	G15	0.941678	0.948447	1.00071	0.986607	0.969361
BIM-0086774	K20	0.951603	0.929904	1.01538	0.975484	0.968091
BIM-0086770	K12	0.963162	0.929629	0.97932	1.00005	0.968041
BIM-0050952	I04	0.928484	0.939794	0.996503	1.00416	0.967236
BIM-0086660	A22	0.908634	0.919602	1.05069	0.982693	0.965404
BIM-0086692	I09	0.900811	0.945975	1.01143	0.99595	0.963541
BIM-0207148	D15	0.939693	0.910949	1.04052	0.962781	0.963486
BIM-0086687	G19	0.877109	0.913833	1.0213	1.04085	0.963274
BIM-0207157	F13	0.91167	0.962183	1.00168	0.976453	0.962997
BIM-0207188	L17	0.982194	0.932239	0.994606	0.938024	0.961766
BIM-0086762	I12	0.935256	0.888148	0.946768	1.07412	0.961072
BIM-0207205	P13	0.982661	0.885126	0.95284	1.02276	0.960846
BIM-0086667	C13	0.929418	0.892268	1.00752	1.01247	0.960419
BIM-0207198	N19	0.935022	0.899273	1.01395	0.992914	0.960289
BIM-0086730	A16	0.97332	0.937321	0.948335	0.981317	0.960073
BIM-0050458	I16	0.986631	0.930591	0.929049	0.992858	0.959782
BIM-0207175	J09	0.983595	0.780323	1.02767	1.04707	0.959663
BIM-0086765	I20	0.967132	0.887049	1.00528	0.977277	0.959184
BIM-0086790	O22	0.975655	0.909163	0.951679	1.00016	0.959166
BIM-0051095	O03	0.82877	0.987594	1.01666	1.00297	0.958999
BIM-0207166	H09	0.968766	0.940618	0.94983	0.976261	0.958869
BIM-0086776	K22	1.02376	0.904905	0.954208	0.951523	0.958599
BIM-0086719	O05	0.877109	0.952156	1.00271	0.998988	0.957741
BIM-0086778	M06	0.943546	0.894603	0.996152	0.994234	0.957134
BIM-0207141	D01	0.916691	0.963556	0.998894	0.946592	0.956433
BIM-0086691	I07	0.980793	0.906965	0.96631	0.971089	0.956289
BIM-0207170	H17	0.984062	0.929629	0.907397	1.00202	0.955778
BIM-0207147	D13	0.937124	0.920976	0.941449	1.02162	0.955292
BIM-0207142	D03	0.963162	0.87194	0.924387	1.06104	0.955133
BIM-0086722	O11	0.950201	0.924547	0.99356	0.951357	0.954916
BIM-0049037	E22	0.897309	0.871802	1.038	1.01244	0.954889
BIM-0050601	C06	0.975422	0.891307	0.962863	0.988723	0.954579
BIM-0207195	N11	1.05073	1.05009	0.895669	0.820931	0.954356
BIM-0086655	A05	0.971102	0.933475	0.910688	1.00122	0.954121
BIM-0086712	M03	0.89544	0.942816	0.999533	0.97821	0.954
BIM-0086709	K19	0.949968	0.86466	0.995602	1.00571	0.953984
BIM-0086731	A18	0.947749	0.954766	1.00161	0.908496	0.953155
BIM-0086779	M10	0.945297	0.870291	0.998134	0.997188	0.952728
BIM-0086745	E12	0.894156	0.874687	1.03553	0.999944	0.951079
BIM-0086670	C19	0.87454	0.874687	1.00372	1.05079	0.950935
BIM-0207160	F19	0.964329	0.879631	0.99593	0.9636	0.950873
BIM-0086747	E16	0.943663	0.908339	0.913383	1.03809	0.950868
BIM-0050229	C07	0.950201	0.882379	0.970471	0.996855	0.949977
BIM-0050621	H19	0.955222	0.869604	0.993531	0.974188	0.948136
BIM-0207185	L09	0.872439	0.851199	1.0121	1.05421	0.947488
BIM-0086673	E05	0.869987	0.873588	0.997052	1.04855	0.947295
BIM-0086754	G16	0.885516	0.949821	0.972657	0.978192	0.946546
BIM-0086784	O08	1.00239	0.857105	1.00752	0.918843	0.946465
BIM-0207163	H03	0.895908	0.898861	1.02196	0.96846	0.946298
BIM-0086781	M20	0.940277	0.846391	1.024	0.973173	0.94596
BIM-0086748	E18	0.961294	0.929767	0.916077	0.97666	0.945949
BIM-0207206	P15	0.950552	0.871527	0.945798	1.01463	0.945626
BIM-0086753	G14	0.95207	0.903532	0.926565	0.998296	0.945116
BIM-0086679	E15	0.878744	0.865896	1.02782	1.0079	0.945088
BIM-0207199	N21	0.879094	0.87139	0.923393	1.09877	0.943161
BIM-0207179	J17	0.900578	0.87345	0.95728	1.03753	0.942209
BIM-0086711	K21	0.961527	0.863698	1.00186	0.935005	0.940522
BIM-0207190	L21	0.858661	0.858753	1.04787	0.996183	0.940367
BIM-0207151	D21	0.924748	0.908614	0.961346	0.966123	0.940208
BIM-0050869	E10	0.934088	0.93897	0.935006	0.950997	0.939765
BIM-0086664	C05	0.846985	0.928256	0.981921	1.00173	0.939723
BIM-0207197	N17	0.988849	0.896664	0.919033	0.945366	0.937478
BIM-0207184	L07	0.91599	0.863149	0.983738	0.984138	0.936754
BIM-0086760	I08	0.911904	0.909026	0.97544	0.949252	0.936405
BIM-0207200	P03	0.889719	0.934025	0.939866	0.981066	0.936169
BIM-0086752	G12	0.909102	0.921113	0.9185	0.994582	0.935824
BIM-0086783	M12	0.884698	0.84076	1.0369	0.979398	0.93544
BIM-0086663	C03	0.883764	1.03416	0.848266	0.969877	0.934016
BIM-0207152	F01	0.889369	0.875786	1.03513	0.928381	0.932165
BIM-0207182	L03	0.871504	0.892543	0.998892	0.960987	0.930982
BIM-0086699	I19	0.878393	0.856006	0.966043	1.01897	0.929852
BIM-0086759	I06	0.927316	0.899548	1.01502	0.868436	0.927579
BIM-0086782	O04	0.882363	0.901883	0.962052	0.963835	0.927533
BIM-0207136	B11	0.889252	0.817546	0.9561	1.04519	0.927022
BIM-0207158	F15	0.987565	0.925783	0.915628	0.874833	0.925952
BIM-0207169	H15	0.898593	0.774554	0.999288	1.03077	0.925801
BIM-0086662	A21	0.863448	0.877983	0.96055	0.995707	0.924422
BIM-0086704	K07	0.948684	0.884439	0.907748	0.948757	0.922407
BIM-0086773	K18	0.864966	0.823178	0.956545	1.04122	0.921478
BIM-0207135	B09	0.898943	0.89584	0.959757	0.930015	0.921139
BIM-0207132	B03	0.917859	0.881554	0.916493	0.967247	0.920788
BIM-0086742	E06	0.858661	0.937596	0.945502	0.938279	0.92001
BIM-0086777	M04	0.806702	0.812189	1.06794	0.992466	0.919824
BIM-0050161	M22	0.828536	0.820843	1.01321	1.00289	0.916369
BIM-0207174	J07	0.928484	0.906141	0.865017	0.965335	0.916244
BIM-0207180	J19	0.867885	0.849825	0.942859	0.994305	0.913718
BIM-0086768	K08	0.87454	0.864248	0.962159	0.953221	0.913542
BIM-0207201	P05	0.894973	0.885675	0.918408	0.953729	0.913196
BIM-0086749	G06	0.959659	0.846116	0.962463	0.883272	0.912878
BIM-0086707	K13	0.850254	0.839798	0.998281	0.962716	0.912762
BIM-0086715	M09	0.836009	0.807931	1.0005	1.0039	0.912085
BIM-0050688	G17	0.942262	0.844056	0.938566	0.923174	0.912014
BIM-0086665	C09	0.881779	0.805459	0.970386	0.978977	0.90915
BIM-0207150	D19	0.885749	0.89062	0.889697	0.935574	0.90041
BIM-0207178	J15	0.818261	0.875236	0.904514	0.986661	0.896168
BIM-0086739	C20	0.82118	0.790624	0.953191	0.995336	0.890083
BIM-0086676	E21	0.880612	0.828947	0.904423	0.93238	0.88659
BIM-0086680	E17	0.84173	0.802712	0.913886	0.976004	0.883583
BIM-0051079	O13	0.860412	0.874137	0.871581	0.885385	0.872879
BIM-0207193	N07	1.03941	0.926607	0.752254	0.759805	0.869518
BIM-0086736	C12	0.836593	0.822079	0.899936	0.903091	0.865425
BIM-0086741	E04	0.830755	0.73994	0.905949	0.983424	0.865017
BIM-0207177	J13	0.820713	0.793372	0.865578	0.976337	0.864
BIM-0086705	K09	0.894857	0.835265	0.824115	0.887369	0.860402
BIM-0206950	B21	0.836593	0.790212	0.891422	0.90213	0.855089
BIM-0086708	K15	0.959075	0.837326	0.848934	0.726395	0.842933
BIM-0086685	G09	0.850838	0.7898	0.83075	0.858709	0.832524
BIM-0207191	N03	0.798646	0.771944	0.826131	0.857025	0.813436
BIM-0207154	F05	0.783467	0.761367	0.839708	0.858375	0.810729
BIM-0086706	K11	0.826084	0.780872	0.824953	0.747381	0.794823
BIM-0207168	H13	0.753926	0.757796	0.833798	0.818405	0.790981
BIM-0086716	M11	0.720065	0.715628	0.895886	0.828473	0.790013
BIM-0086775	K04	0.64277	0.609863	0.97089	0.921802	0.786331
BIM-0050990	I10	0.749839	0.703266	0.862984	0.816057	0.783037
BIM-0207192	N05	0.732559	0.693788	0.818963	0.863039	0.777087
BIM-0207131	B01	0.615331	0.745022	0.566976	0.667363	0.648673
BIM-0207143	D05	0.603655	0.673185	0.586438	0.615662	0.619735
BIM-0086693	I11	0.404927	0.386933	0.545922	0.573281	0.477766
BIM-0207165	H07	0.418588	0.410559	0.429873	0.489519	0.437135
BIM-0053458	A09	0.416954	0.325535	0.397504	0.437534	0.394382
BIM-0207183	L05	0.335104	0.393389	0.418899	0.413514	0.390227
BIM-0207186	L13	0.354253	0.338721	0.277533	0.143244	0.278438
BIM-0207137	B13	0.264464	0.245181	0.274138	0.205595	0.247345
BIM-0086710	O21	0.139529	0.143675	0.257213	0.336215	0.219158
BIM-0086710	O16	0.139296	0.154664	0.244148	0.273756	0.202966
BIM-0207189	L19	0.141047	0.154526	0.24705	0.226075	0.192175
BIM-0086751	G10	0.206667	0.161669	0.177162	0.175881	0.180345
BIM-0207138	B15	0.0739097	0.237352	0.0504241	0.138343	0.125007
Table S1. The kinase inhibitors were tested in myoblasts cultured in hypoxic condition and rank-ordered according to the normalized cell viability.

## Sheet: Myoblast normoxia screens
CompoundID	WellID	Viab 20% 1	Viab 20% 2	AVG
BIM-0207172	J03	1.26701	1.15903	1.21302
BIM-0086782	O04	1.10145	1.16777	1.13461
BIM-0086777	M04	1.09238	1.15483	1.12361
BIM-0051095	O03	1.1053	1.10534	1.10532
BIM-0086712	M03	1.07137	1.13126	1.10131
BIM-0086719	O05	1.0378	1.15049	1.09414
BIM-0086682	G03	1.0544	1.08059	1.0675
BIM-0086689	I03	1.05743	1.0598	1.05861
BIM-0207182	L03	1.13554	0.972571	1.05405
BIM-0086789	O20	1.06691	1.03856	1.05274
BIM-0086686	G13	1.02673	1.07854	1.05263
BIM-0207142	D03	1.1074	0.97716	1.04228
BIM-0086781	M20	1.18746	0.894717	1.04109
BIM-0086690	I05	1.0563	1.0104	1.03335
BIM-0086761	O06	0.94436	1.11954	1.03195
BIM-0086683	G05	1.00212	1.0473	1.02471
BIM-0086701	K03	1.02083	1.02309	1.02196
BIM-0207164	H05	1.05358	0.975891	1.01474
BIM-0086702	K05	1.00012	1.02158	1.01085
BIM-0086716	M11	1.07824	0.940551	1.00939
BIM-0086788	O18	0.938158	1.07005	1.0041
BIM-0086675	E09	1.05527	0.951485	1.00338
BIM-0207153	F03	1.00023	0.995513	0.99787
BIM-0086672	E03	1.01617	0.976525	0.996346
BIM-0050161	M22	0.923961	1.06297	0.993466
BIM-0086713	M05	0.937594	1.04759	0.992595
BIM-0086691	I07	1.14758	0.837314	0.992449
BIM-0086778	M06	0.972191	1.0024	0.987293
BIM-0207207	P17	0.705361	1.25563	0.980496
BIM-0086696	I15	0.999919	0.960076	0.979998
BIM-0207171	H21	1.02114	0.938598	0.979869
BIM-0086783	M12	1.0583	0.881977	0.970138
BIM-0050952	I04	0.995358	0.943431	0.969394
BIM-0207191	N03	0.917349	1.02109	0.969219
BIM-0207199	N21	0.967681	0.970131	0.968906
BIM-0050627	K10	1.03329	0.900135	0.96671
BIM-0086767	I22	0.942771	0.99029	0.96653
BIM-0207133	B05	0.964503	0.965298	0.964901
BIM-0086664	C05	0.999099	0.927323	0.963211
BIM-0207173	J05	0.957686	0.963395	0.96054
BIM-0086757	G22	0.952407	0.961442	0.956925
BIM-0086770	K12	1.06747	0.84283	0.955151
BIM-0207139	B17	0.942463	0.967641	0.955052
BIM-0086785	O10	1.01852	0.889201	0.953863
BIM-0051133	M15	0.965784	0.933278	0.949531
BIM-0051000	M08	0.996127	0.902136	0.949131
BIM-0207163	H03	0.961581	0.928202	0.944891
BIM-0086749	G06	0.911916	0.976232	0.944074
BIM-0086740	C22	0.922628	0.964176	0.943402
BIM-0086663	C03	0.965323	0.921075	0.943199
BIM-0086669	O17	0.841185	1.04364	0.942413
BIM-0051107	M17	0.922577	0.960857	0.941717
BIM-0086755	G18	0.989925	0.891983	0.940954
BIM-0086725	G04	0.915401	0.963736	0.939569
BIM-0086759	I06	0.979161	0.898134	0.938648
BIM-0086698	C15	0.949126	0.927909	0.938518
BIM-0207166	H09	1.04707	0.829407	0.93824
BIM-0050601	C06	0.953022	0.91966	0.936341
BIM-0207177	J13	0.903869	0.967251	0.93556
BIM-0207161	F21	0.96194	0.908433	0.935186
BIM-0086704	K07	1.03288	0.835508	0.934192
BIM-0086671	C21	0.936569	0.925468	0.931019
BIM-0086787	O14	0.928779	0.919806	0.924292
BIM-0086688	G21	0.909456	0.938794	0.924125
BIM-0086748	E18	0.939491	0.905407	0.922449
BIM-0086779	M10	0.975061	0.868798	0.92193
BIM-0086684	G07	1.01114	0.831164	0.921154
BIM-0207145	D09	0.976701	0.865381	0.921041
BIM-0086721	O09	0.999971	0.841512	0.920741
BIM-0050128	M18	0.865531	0.975256	0.920393
BIM-0086673	E05	0.890953	0.947092	0.919022
BIM-0050799	F07	0.966655	0.870897	0.918776
BIM-0086678	E13	0.941848	0.895644	0.918746
BIM-0086733	C04	0.997511	0.837412	0.917461
BIM-0086742	E06	0.9276	0.902429	0.915014
BIM-0207194	N09	1.00981	0.814422	0.912117
BIM-0086766	K06	0.954252	0.867529	0.91089
BIM-0086737	C16	0.882393	0.938745	0.910569
BIM-0086746	E14	0.926728	0.891886	0.909307
BIM-0086786	O12	0.953278	0.86421	0.908744
BIM-0050279	C14	0.954354	0.861671	0.908013
BIM-0086745	E12	1.00735	0.807539	0.907445
BIM-0086780	M14	0.895873	0.917951	0.906912
BIM-0086715	M09	1.01489	0.795825	0.905355
BIM-0086734	C08	0.942258	0.862013	0.902136
BIM-0207154	F05	0.959685	0.84283	0.901257
BIM-0207155	F09	0.969321	0.83175	0.900535
BIM-0207181	J21	0.850411	0.948214	0.899313
BIM-0049037	E22	0.892337	0.901746	0.897041
BIM-0086718	M21	0.850206	0.943138	0.896672
BIM-0051071	N13	0.845132	0.945774	0.895453
BIM-0086756	G20	0.847694	0.941918	0.894806
BIM-0086692	I09	0.963888	0.824086	0.893987
BIM-0086774	K20	0.853794	0.933278	0.893536
BIM-0086677	E11	0.936364	0.849713	0.893038
BIM-0086700	I21	0.877576	0.908433	0.893004
BIM-0207200	P03	0.83729	0.947336	0.892313
BIM-0086703	K17	0.836623	0.947189	0.891906
BIM-0086668	C17	0.897667	0.885296	0.891482
BIM-0207146	D11	0.908123	0.867382	0.887753
BIM-0086676	E21	0.883726	0.888957	0.886342
BIM-0051117	M13	0.886596	0.883637	0.885116
BIM-0086724	A03	0.897821	0.871287	0.884554
BIM-0086720	O07	0.9644	0.803488	0.883944
BIM-0086711	K21	0.840416	0.922979	0.881697
BIM-0207176	J11	0.909866	0.850347	0.880106
BIM-0207170	H17	0.826373	0.933083	0.879728
BIM-0207151	D21	0.843953	0.915315	0.879634
BIM-0086709	K19	0.82463	0.934303	0.879466
BIM-0086758	M16	0.875269	0.883588	0.879428
BIM-0207134	B07	1.00704	0.751552	0.879298
BIM-0207141	D01	1.05656	0.701618	0.879087
BIM-0050869	E10	0.95866	0.795825	0.877242
BIM-0207149	D17	0.857176	0.891544	0.87436
BIM-0086750	G08	0.906227	0.840926	0.873577
BIM-0086687	G19	0.804897	0.941088	0.872992
BIM-0086743	E08	0.981622	0.761119	0.871371
BIM-0086722	O11	0.875372	0.866894	0.871133
BIM-0086744	E20	0.861379	0.880659	0.871019
BIM-0086666	C11	0.880753	0.859719	0.870236
BIM-0086765	I20	0.850513	0.888323	0.869418
BIM-0086735	C10	0.865172	0.873484	0.869328
BIM-0023049	L11	0.994076	0.743547	0.868812
BIM-0207175	J09	0.932879	0.80051	0.866695
BIM-0207188	L17	0.818172	0.912338	0.865255
BIM-0086769	A04	0.910019	0.820035	0.865027
BIM-0086791	A06	0.855075	0.868261	0.861668
BIM-0086714	M07	0.921193	0.799437	0.860315
BIM-0086674	E07	0.912736	0.807539	0.860138
BIM-0086681	E19	0.82381	0.896084	0.859947
BIM-0207197	N17	0.793621	0.924297	0.858959
BIM-0086679	E15	0.915862	0.79846	0.857161
BIM-0207195	N11	0.861994	0.84859	0.855292
BIM-0050820	G11	0.847746	0.862745	0.855245
BIM-0086773	K18	0.849027	0.857327	0.853177
BIM-0086763	I14	0.873065	0.831555	0.85231
BIM-0086771	K14	0.858201	0.843806	0.851004
BIM-0207184	L07	0.968859	0.732223	0.850541
BIM-0207135	B09	0.915657	0.785135	0.850396
BIM-0086699	I19	0.799669	0.899452	0.84956
BIM-0207190	L21	0.869734	0.828284	0.849009
BIM-0050458	I16	0.826014	0.871238	0.848626
BIM-0086667	C13	0.846772	0.848639	0.847705
BIM-0050435	G15	0.853332	0.841122	0.847227
BIM-0086760	I08	0.920578	0.772932	0.846755
BIM-0207148	D15	0.831395	0.859914	0.845655
BIM-0207144	D07	0.904638	0.786599	0.845618
BIM-0086741	E04	0.870195	0.818668	0.844432
BIM-0207196	N15	0.735704	0.950509	0.843106
BIM-0086772	K16	0.818838	0.865381	0.84211
BIM-0207174	J07	0.893926	0.789674	0.8418
BIM-0086738	C18	0.860918	0.822476	0.841697
BIM-0207156	F11	0.905355	0.776495	0.840925
BIM-0086754	G16	0.810484	0.865039	0.837762
BIM-0207201	P05	0.816275	0.857962	0.837119
BIM-0086717	M19	0.792391	0.881245	0.836818
BIM-0086747	E16	0.852666	0.819547	0.836106
BIM-0086752	G12	0.830217	0.838779	0.834498
BIM-0086665	C09	0.910532	0.757019	0.833776
BIM-0086739	C20	0.825809	0.841463	0.833636
BIM-0207132	B03	0.894694	0.767709	0.831202
BIM-0086753	G14	0.865582	0.795044	0.830313
BIM-0207160	F19	0.782345	0.877877	0.830111
BIM-0086762	I12	0.841082	0.815398	0.82824
BIM-0086764	I18	0.830729	0.825551	0.82814
BIM-0207159	F17	0.842313	0.811786	0.827049
BIM-0207136	B11	0.894694	0.751308	0.823001
BIM-0050229	C07	0.927805	0.716457	0.822131
BIM-0207157	F13	0.787573	0.853422	0.820498
BIM-0207167	H11	0.852205	0.787624	0.819914
BIM-0207204	P11	0.83893	0.800754	0.819842
BIM-0207187	L15	0.816634	0.816521	0.816577
BIM-0207206	P15	0.858201	0.772981	0.815591
BIM-0086655	A05	0.819709	0.810517	0.815113
BIM-0086723	O15	0.746672	0.883148	0.81491
BIM-0086697	I17	0.851641	0.776105	0.813873
BIM-0207202	P07	0.93006	0.696835	0.813447
BIM-0207180	J19	0.759639	0.858547	0.809093
BIM-0086784	O08	0.80013	0.817692	0.808911
BIM-0207150	D19	0.778552	0.837607	0.80808
BIM-0207185	L09	0.876858	0.732223	0.80454
BIM-0086685	G09	0.83811	0.767465	0.802787
BIM-0050688	G17	0.747902	0.855423	0.801663
BIM-0086656	A07	0.878088	0.724804	0.801446
BIM-0086736	C12	0.851795	0.747452	0.799623
BIM-0207179	J17	0.740522	0.858547	0.799535
BIM-0086680	E17	0.774657	0.816911	0.795784
BIM-0050621	H19	0.740214	0.851275	0.795744
BIM-0086790	O22	0.678555	0.911557	0.795056
BIM-0086670	C19	0.766098	0.820914	0.793506
BIM-0086730	A16	0.72453	0.854496	0.789513
BIM-0086768	K08	0.824989	0.753017	0.789003
BIM-0207193	N07	0.811509	0.765708	0.788608
BIM-0207147	D13	0.651544	0.912533	0.782039
BIM-0207203	P09	0.800848	0.758337	0.779593
BIM-0207198	N19	0.743546	0.809736	0.776641
BIM-0207169	H15	0.756513	0.793189	0.774851
BIM-0207140	B19	0.746108	0.799974	0.773041
BIM-0207158	F15	0.786855	0.747989	0.767422
BIM-0086694	I13	0.693778	0.840975	0.767376
BIM-0086658	A13	0.766354	0.766928	0.766641
BIM-0086727	A10	0.809254	0.715383	0.762318
BIM-0207178	J15	0.826988	0.686194	0.756591
BIM-0086731	A18	0.707463	0.802609	0.755036
BIM-0086726	A08	0.805153	0.696346	0.75075
BIM-0086661	A19	0.722275	0.774738	0.748507
BIM-0207131	B01	0.820376	0.663594	0.741985
BIM-0207209	P21	0.735601	0.738032	0.736816
BIM-0086660	A22	0.723095	0.748331	0.735713
BIM-0207162	H01	0.962248	0.507641	0.734944
BIM-0086695	A15	0.666459	0.799144	0.732801
BIM-0086657	A11	0.780551	0.673259	0.726905
BIM-0086728	A12	0.78337	0.667011	0.72519
BIM-0051079	O13	0.672917	0.766733	0.719825
BIM-0086662	A21	0.679888	0.752919	0.716403
BIM-0086659	A17	0.670816	0.752333	0.711575
BIM-0086732	A20	0.685423	0.727244	0.706334
BIM-0207205	P13	0.630274	0.768832	0.699553
BIM-0207152	F01	0.753335	0.615124	0.68423
BIM-0086708	K15	0.794185	0.557721	0.675953
BIM-0050990	I10	0.719405	0.632257	0.675831
BIM-0086776	K22	0.631145	0.719434	0.67529
BIM-0086729	A14	0.637244	0.711527	0.674386
BIM-0207143	D05	0.651595	0.679946	0.665771
BIM-0206950	B21	0.671072	0.655247	0.66316
BIM-0207168	H13	0.638321	0.662862	0.650591
BIM-0086707	K13	0.608132	0.68102	0.644576
BIM-0086775	K04	0.615051	0.667206	0.641129
BIM-0207192	N05	0.571588	0.64978	0.610684
BIM-0086705	K09	0.530123	0.514474	0.522299
BIM-0086660	O19	0.125829	0.820377	0.473103
BIM-0086706	K11	0.487531	0.4559	0.471716
BIM-0207165	H07	0.47564	0.403574	0.439607
BIM-0086693	I11	0.444528	0.392055	0.418292
BIM-0207208	P19	0.00902075	0.720215	0.364618
BIM-0207183	L05	0.327258	0.330503	0.328881
BIM-0053458	A09	0.301785	0.256017	0.278901
BIM-0207186	L13	0.21942	0.252747	0.236083
BIM-0207137	B13	0.137771	0.138674	0.138223
BIM-0207189	L19	0.0981007	0.146581	0.122341
BIM-0086751	G10	0.110863	0.107093	0.108978
BIM-0086710	O16	0.0597112	0.0665302	0.0631207
BIM-0086710	O21	0.0579686	0.0583787	0.0581736
BIM-0207138	B15	0.0641703	0.0402208	0.0521956
Table S1. The kinase inhibitors were tested in myoblasts cultured in normoxic condition and rank-ordered according to the normalized cell viability.
