# Supplementary material for: Combinations of Kinase Inhibitors Protecting Myoblasts against Hypoxia
Source: PLoS One. 2015 Jun 4;10(6):e0126718. doi: 10.1371/journal.pone.0126718 (PMC4456388; doi:10.1371/journal.pone.0126718)
Supplement: S2 Table — H: high dose (1uM) L: low dose (0.25uM) (XLS) [file pone.0126718.s003.xls]

## Sheet: Myo fully factorial
G13 L	O20	P17	I15	K10	MYO Viab 0	MYO Viab 1	MYO Viab 2	MYO Mean	MYO Std
0	0	0	0	0	1.06372	1.07891	1.07665	1.07309	0.00819818
G13 L	0	0	0	0	1.1041	1.21991	1.1652	1.16307	0.0579316
G13 H	0	0	0	0	1.30752	1.23594	1.37949	1.30765	0.0717739
0	0	0	I15 L	0	1.1514	1.07309	1.20568	1.14339	0.0666557
0	0	0	I15 H	0	1.25671	1.15761	1.16401	1.19278	0.0554616
0	0	0	0	K10 L	1.07619	1.09326	1.04837	1.07261	0.0226589
0	0	0	0	K10 H	1.12902	1.15022	1.141	1.14008	0.0106282
0	O20 L	0	0	0	1.09523	1.00041	1.05617	1.0506	0.0476517
0	O20 H	0	0	0	1.02881	0.947315	0.971621	0.982583	0.0418401
0	0	P17 L	0	0	0.918986	1.12035	1.04814	1.02916	0.102017
0	0	P17H	0	0	1.39875	1.40963	1.48434	1.43091	0.0465964
G13 L	0	0	I15 L	0	1.14018	1.04654	1.02608	1.07094	0.0608355
G13 L	0	0	I15 H	0	1.09875	1.21284	1.21834	1.17664	0.067515
G13 L	0	0	0	K10 L	1.20717	1.0989	1.15825	1.15477	0.0542217
G13 L	0	0	0	K10 H	1.04995	1.31688	1.22773	1.19819	0.135895
G13 L	O20 L	0	0	0	1.14059	1.11818	1.23267	1.16381	0.0606773
G13 L	O20 H	0	0	0	1.13672	1.01184	1.14059	1.09638	0.0732452
G13 L	0	P17 L	0	0	1.30276	1.33458	1.30221	1.31318	0.0185305
G13 L	0	P17H	0	0	1.36811	1.30699	1.3291	1.33473	0.0309481
G13 H	0	0	I15 L	0	1.43694	1.40518	1.37696	1.40636	0.0300075
G13 H	0	0	I15 H	0	1.33326	1.22734	1.46261	1.34107	0.117829
G13 H	0	0	0	K10 L	1.24677	1.4019	1.28315	1.31061	0.0811282
G13 H	0	0	0	K10 H	1.37949	1.31856	1.34456	1.34754	0.0305759
G13 H	O20 L	0	0	0	1.36292	1.15788	1.24974	1.25685	0.102704
G13 H	O20 H	0	0	0	1.21521	1.38031	1.26843	1.28798	0.0842689
G13 H	0	P17 L	0	0	1.51033	1.40188	1.47076	1.46099	0.0548839
G13 H	0	P17H	0	0	1.29474	1.39453	1.36276	1.35068	0.0509776
0	0	0	I15 L	K10 L	1.19953	1.17143	1.12276	1.16457	0.0388454
0	0	0	I15 L	K10 H	1.13651	1.11299	1.22887	1.15946	0.061255
0	O20 L	0	I15 L	0	1.02533	0.987524	1.12752	1.04679	0.072424
0	O20 H	0	I15 L	0	1.21829	1.15743	1.17273	1.18282	0.0316615
0	0	P17 L	I15 L	0	1.18185	1.25641	1.35695	1.26507	0.0878693
0	0	P17H	I15 L	0	1.72879	1.90828	1.67639	1.77115	0.121609
0	0	0	I15 H	K10 L	1.32041	1.1953	1.28206	1.26593	0.064095
0	0	0	I15 H	K10 H	1.1721	1.1877	1.15007	1.16996	0.0189092
0	O20 L	0	I15 H	0	1.09333	1.11299	1.09798	1.10143	0.010276
0	O20 H	0	I15 H	0	1.13494	1.19465	1.12185	1.15048	0.0388079
0	0	P17 L	I15 H	0	1.39643	1.41059	1.57204	1.45969	0.0975537
0	0	P17H	I15 H	0	1.61297	1.38677	1.48475	1.49483	0.113439
0	O20 L	0	0	K10 L	0.998852	1.04307	1.01391	1.01861	0.0224823
0	O20 H	0	0	K10 L	1.17	1.09059	1.17373	1.14477	0.0469609
0	0	P17 L	0	K10 L	1.27396	1.40202	1.10587	1.26062	0.148524
0	0	P17H	0	K10 L	1.38894	1.29366	1.26353	1.31538	0.0654671
0	O20 L	0	0	K10 H	1.27747	1.35286	1.16775	1.26603	0.0930836
0	O20 H	0	0	K10 H	1.38949	1.23728	1.23376	1.28684	0.0889115
0	0	P17 L	0	K10 H	1.35708	1.2886	1.36675	1.33748	0.0426057
0	0	P17H	0	K10 H	1.26724	1.41372	1.18348	1.28815	0.116533
0	O20 L	P17 L	0	0	1.06843	1.00694	1.11044	1.06194	0.0520543
0	O20 L	P17H	0	0	1.55068	1.74227	1.53731	1.61009	0.114671
0	O20 H	P17 L	0	0	1.18171	1.36523	1.38975	1.31223	0.113696
0	O20 H	P17H	0	0	1.67645	1.74935	1.60821	1.678	0.0705858
G13 L	0	0	I15 L	K10 L	1.36795	1.38867	1.46183	1.40615	0.0493238
G13 L	0	0	I15 L	K10 H	1.14547	1.2248	1.31447	1.22824	0.0845509
G13 L	O20 L	0	I15 L	0	1.17916	1.1651	1.18418	1.17615	0.00989057
G13 L	O20 H	0	I15 L	0	1.17143	1.1285	1.18525	1.16173	0.0295921
G13 L	0	P17 L	I15 L	0	1.41385	1.41793	1.63444	1.48874	0.126193
G13 L	0	P17H	I15 L	0	1.50631	1.63047	1.61907	1.58529	0.0686306
G13 L	0	0	I15 H	K10 L	1.26572	1.18893	1.23906	1.23124	0.0389902
G13 L	0	0	I15 H	K10 H	1.22452	1.35776	1.30031	1.2942	0.0668301
G13 L	O20 L	0	I15 H	0	0.965494	1.18432	1.11773	1.08918	0.112173
G13 L	O20 H	0	I15 H	0	1.40068	1.3503	1.27825	1.34308	0.0615344
G13 L	0	P17 L	I15 H	0	1.39144	1.35148	1.41073	1.38455	0.0302174
G13 L	0	P17H	I15 H	0	1.59087	1.62912	1.59686	1.60562	0.0205753
G13 L	O20 L	0	0	K10 L	1.17368	1.10867	1.24069	1.17435	0.0660113
G13 L	O20 H	0	0	K10 L	1.17672	1.30788	1.36008	1.28156	0.0944719
G13 L	0	P17 L	0	K10 L	1.52851	1.17261	1.24517	1.31543	0.188062
G13 L	0	P17H	0	K10 L	1.37718	1.36158	1.30046	1.34641	0.0405469
G13 L	O20 L	0	0	K10 H	1.43428	1.3109	1.30521	1.35013	0.0729333
G13 L	O20 H	0	0	K10 H	1.3678	1.43599	1.3609	1.38823	0.0415073
G13 L	0	P17 L	0	K10 H	1.38425	1.41348	1.40596	1.40123	0.0151823
G13 L	0	P17H	0	K10 H	1.35382	1.24544	1.35	1.31642	0.0615036
G13 L	O20 L	P17 L	0	0	1.44373	1.34555	1.591	1.4601	0.12354
G13 L	O20 L	P17H	0	0	1.4123	1.35246	1.50795	1.42424	0.0784254
G13 L	O20 H	P17 L	0	0	1.33149	1.28007	1.34555	1.31904	0.0344684
G13 L	O20 H	P17H	0	0	1.23016	1.12888	1.35871	1.23925	0.115184
G13 H	0	0	I15 L	K10 L	1.6486	1.39138	1.45175	1.49724	0.134507
G13 H	0	0	I15 L	K10 H	1.24761	1.41779	1.3899	1.35177	0.0912731
G13 H	O20 L	0	I15 L	0	1.50485	1.27084	1.53586	1.43718	0.144889
G13 H	O20 H	0	I15 L	0	1.45283	1.40369	1.52388	1.46013	0.0604233
G13 H	0	P17 L	I15 L	0	1.5183	1.51189	1.44003	1.49007	0.0434563
G13 H	0	P17H	I15 L	0	1.58678	1.60047	1.62217	1.60314	0.0178439
G13 H	0	0	I15 H	K10 L	1.49371	1.53654	1.53303	1.52109	0.0237764
G13 H	0	0	I15 H	K10 H	1.48927	1.39643	1.35776	1.41449	0.0675899
G13 H	O20 L	0	I15 H	0	1.53733	1.48031	1.59639	1.53801	0.0580457
G13 H	O20 H	0	I15 H	0	1.30657	1.44563	1.4694	1.4072	0.0879561
G13 H	0	P17 L	I15 H	0	1.40592	1.38805	1.44763	1.41386	0.0305745
G13 H	0	P17H	I15 H	0	1.55184	1.53109	1.4697	1.51754	0.0427171
G13 H	O20 L	0	0	K10 L	1.29091	1.25908	1.44197	1.33065	0.0977056
G13 H	O20 H	0	0	K10 L	1.68223	1.24736	1.68875	1.53945	0.252971
G13 H	0	P17 L	0	K10 L	1.55958	1.39742	1.51489	1.49063	0.0837567
G13 H	0	P17H	0	K10 L	1.24312	1.14028	1.10677	1.16339	0.0710512
G13 H	O20 L	0	0	K10 H	1.66253	1.46424	1.50411	1.54363	0.104889
G13 H	O20 H	0	0	K10 H	1.44333	1.33888	1.45471	1.4123	0.0638431
G13 H	0	P17 L	0	K10 H	1.25893	1.33372	1.30058	1.29774	0.0374743
G13 H	0	P17H	0	K10 H	1.4509	1.3291	1.32375	1.36792	0.0719123
G13 H	O20 L	P17 L	0	0	1.44441	1.32781	1.41096	1.39439	0.0600408
G13 H	O20 L	P17H	0	0	1.37424	1.43382	1.25107	1.35304	0.0931984
G13 H	O20 H	P17 L	0	0	1.34006	1.32408	1.19872	1.28762	0.0774062
G13 H	O20 H	P17H	0	0	1.33458	1.40625	1.30997	1.35027	0.0500183
0	O20 L	0	I15 L	K10 L	1.1137	1.06394	1.07695	1.08486	0.0258079
0	O20 H	0	I15 L	K10 L	1.14263	1.0519	1.06671	1.08708	0.0486761
0	0	P17 L	I15 L	K10 L	1.36335	1.28904	1.39525	1.34921	0.0544946
0	0	P17H	I15 L	K10 L	1.60848	1.4046	1.45827	1.49045	0.105679
0	O20 L	0	I15 L	K10 H	1.25522	1.1207	1.1926	1.18951	0.067313
0	O20 H	0	I15 L	K10 H	1.29245	1.27825	1.29175	1.28749	0.00800742
0	0	P17 L	I15 L	K10 H	1.40162	1.31783	1.41672	1.37872	0.0532718
0	0	P17H	I15 L	K10 H	1.8046	1.5925	1.67787	1.69166	0.106717
0	O20 L	P17 L	I15 L	0	1.14236	1.2711	1.06993	1.16113	0.10189
0	O20 L	P17H	I15 L	0	1.66118	1.39257	1.41958	1.49111	0.147901
0	O20 H	P17 L	I15 L	0	1.16694	1.39109	1.32454	1.29419	0.115115
0	O20 H	P17H	I15 L	0	1.62912	1.59102	1.42271	1.54762	0.109838
0	O20 L	0	I15 H	K10 L	1.1715	1.16055	1.14977	1.16061	0.0108649
0	O20 H	0	I15 H	K10 L	1.28958	1.27512	1.35682	1.30717	0.0436026
0	0	P17 L	I15 H	K10 L	1.3473	1.50559	1.50032	1.45107	0.0899041
0	0	P17H	I15 H	K10 L	1.70151	1.47268	1.73815	1.63745	0.143865
0	O20 L	0	I15 H	K10 H	1.20472	1.32686	1.16979	1.23379	0.082473
0	O20 H	0	I15 H	K10 H	1.22045	1.20813	1.31159	1.24672	0.0565122
0	0	P17 L	I15 H	K10 H	1.59612	1.45416	1.61193	1.55407	0.0868839
0	0	P17H	I15 H	K10 H	1.39058	1.53201	1.29498	1.40586	0.119256
0	O20 L	P17 L	I15 H	0	1.38207	1.34644	1.2984	1.3423	0.0419897
0	O20 L	P17H	I15 H	0	1.73221	1.65569	1.55764	1.64851	0.0875032
0	O20 H	P17 L	I15 H	0	1.26899	1.34038	1.26294	1.29077	0.0430686
0	O20 H	P17H	I15 H	0	1.4931	1.60214	1.48203	1.52576	0.0663813
0	O20 L	P17 L	0	K10 L	1.29854	1.07457	1.23797	1.20369	0.115849
0	O20 L	P17H	0	K10 L	1.72841	1.52061	1.61134	1.62012	0.104176
0	O20 H	P17 L	0	K10 L	1.21616	1.1517	1.26554	1.21113	0.0570875
0	O20 H	P17H	0	K10 L	1.43825	1.37356	1.61934	1.47705	0.127404
0	O20 L	P17 L	0	K10 H	1.20183	1.38927	1.25102	1.28071	0.0971829
0	O20 L	P17H	0	K10 H	1.47919	1.33053	1.4603	1.42334	0.0809273
0	O20 H	P17 L	0	K10 H	1.45229	1.49773	1.42053	1.45685	0.038799
0	O20 H	P17H	0	K10 H	1.32049	1.4897	1.52984	1.44668	0.111111
G13 L	O20 L	0	I15 L	K10 L	1.38486	1.28863	1.34047	1.33799	0.0481613
G13 L	O20 H	0	I15 L	K10 L	1.26136	1.23209	1.33101	1.27482	0.0508127
G13 L	0	P17 L	I15 L	K10 L	1.52549	1.49165	1.35245	1.45653	0.0917092
G13 L	0	P17H	I15 L	K10 L	1.58064	1.71768	1.75112	1.68315	0.0903358
G13 L	O20 L	0	I15 L	K10 H	1.26831	1.24499	1.34744	1.28691	0.0536979
G13 L	O20 H	0	I15 L	K10 H	1.14562	1.28578	1.27539	1.23559	0.0780954
G13 L	0	P17 L	I15 L	K10 H	1.56339	1.53477	1.44611	1.51476	0.0611453
G13 L	0	P17H	I15 L	K10 H	1.73138	1.84059	1.68654	1.75284	0.0792354
G13 L	O20 L	P17 L	I15 L	0	1.47198	1.36593	1.45056	1.42949	0.0560764
G13 L	O20 L	P17H	I15 L	0	1.36306	1.3945	1.4381	1.39855	0.0376834
G13 L	O20 H	P17 L	I15 L	0	1.30751	1.19323	1.28165	1.2608	0.0599269
G13 L	O20 H	P17H	I15 L	0	1.40621	1.69961	1.53981	1.54854	0.146894
G13 L	O20 L	0	I15 H	K10 L	1.24612	1.1913	1.26913	1.23551	0.0399817
G13 L	O20 H	0	I15 H	K10 L	1.15096	1.26771	1.19015	1.20294	0.0594198
G13 L	0	P17 L	I15 H	K10 L	1.4705	1.44552	1.42146	1.44583	0.0245231
G13 L	0	P17H	I15 H	K10 L	1.5473	1.50158	1.73044	1.59311	0.121112
G13 L	O20 L	0	I15 H	K10 H	1.51652	1.38112	1.53318	1.47694	0.0833982
G13 L	O20 H	0	I15 H	K10 H	1.58301	1.49065	1.43097	1.50154	0.0766052
G13 L	0	P17 L	I15 H	K10 H	1.3432	1.38071	1.45531	1.39307	0.0570692
G13 L	0	P17H	I15 H	K10 H	1.62994	1.55958	1.68728	1.6256	0.0639579
G13 L	O20 L	P17 L	I15 H	0	1.26599	1.34106	1.34081	1.31595	0.0432651
G13 L	O20 L	P17H	I15 H	0	1.75149	1.5265	1.60625	1.62808	0.114074
G13 L	O20 H	P17 L	I15 H	0	1.60087	1.54907	1.5314	1.56044	0.0361094
G13 L	O20 H	P17H	I15 H	0	1.65601	1.57943	1.59888	1.61144	0.0398081
G13 L	O20 L	P17 L	0	K10 L	1.44641	1.38009	1.24001	1.3555	0.105375
G13 L	O20 L	P17H	0	K10 L	1.52176	1.58528	1.56026	1.55577	0.0320018
G13 L	O20 H	P17 L	0	K10 L	1.22787	1.23648	1.22037	1.22824	0.00805932
G13 L	O20 H	P17H	0	K10 L	1.56556	1.46887	1.45145	1.49529	0.0614729
G13 L	O20 L	P17 L	0	K10 H	1.33775	1.47993	1.41929	1.41232	0.0713457
G13 L	O20 L	P17H	0	K10 H	1.6944	1.70871	1.50359	1.63557	0.11452
G13 L	O20 H	P17 L	0	K10 H	1.39005	1.31471	1.29663	1.33379	0.0495481
G13 L	O20 H	P17H	0	K10 H	1.53962	1.59291	1.3807	1.50441	0.110397
G13 H	O20 L	0	I15 L	K10 L	1.49779	1.36839	1.37683	1.41434	0.0723948
G13 H	10	0	I15 L	K10 L	1.36409	1.65173	1.4091	1.47497	0.15472
G13 H	0	P17 L	I15 L	K10 L	1.71739	1.53164	1.75272	1.66725	0.118763
G13 H	0	P17H	I15 L	K10 L	1.47891	1.58642	1.54144	1.53559	0.0539946
G13 H	O20 L	0	I15 L	K10 H	1.53852	1.58077	1.45389	1.52439	0.0646087
G13 H	O20 H	0	I15 L	K10 H	1.64478	1.77132	1.67304	1.69638	0.0664204
G13 H	0	P17 L	I15 L	K10 H	1.42053	1.37907	1.38112	1.39358	0.0233681
G13 H	0	P17H	I15 L	K10 H	1.5578	1.46641	1.61469	1.5463	0.0748049
G13 H	O20 L	P17 L	I15 L	0	1.27621	1.49032	1.32019	1.36224	0.11308
G13 H	O20 L	P17H	I15 L	0	1.54451	1.42394	1.48126	1.48324	0.0603105
G13 H	O20 H	P17 L	I15 L	0	1.41378	1.46764	1.53908	1.4735	0.0628538
G13 H	O20 H	P17H	I15 L	0	1.53853	1.4955	1.52074	1.51826	0.0216225
G13 H	O20 L	0	I15 H	K10 L	1.43531	1.17736	1.22555	1.27941	0.137151
G13 H	O20 H	0	I15 H	K10 L	1.28754	1.47548	1.48357	1.41553	0.110915
G13 H	0	P17 L	I15 H	K10 L	1.51435	1.14028	1.64216	1.43226	0.260816
G13 H	0	P17H	I15 H	K10 L	1.47117	1.58761	1.5925	1.55043	0.0686826
G13 H	O20 L	0	I15 H	K10 H	1.45283	1.48521	1.58316	1.50707	0.0678574
G13 H	O20 H	0	I15 H	K10 H	1.66207	1.58009	1.71817	1.65344	0.0694426
G13 H	0	P17 L	I15 H	K10 H	1.59639	1.54919	1.57902	1.57487	0.0238707
G13 H	0	P17H	I15 H	K10 H	1.81492	1.50277	1.66956	1.66242	0.156198
G13 H	O20 L	P17 L	I15 H	0	1.7356	1.50336	1.5001	1.57969	0.135036
G13 H	O20 L	P17H	I15 H	0	1.81158	1.50396	1.56678	1.62744	0.162533
G13 H	O20 H	P17 L	I15 H	0	1.66755	1.55049	1.56813	1.59539	0.0631158
G13 H	O20 H	P17H	I15 H	0	1.75883	1.4737	1.65268	1.6284	0.144106
G13 H	O20 L	P17 L	0	K10 L	1.46274	1.55592	1.32657	1.44841	0.115345
G13 H	O20 L	P17H	0	K10 L	1.35415	1.29336	1.44577	1.36443	0.0767222
G13 H	O20 H	P17 L	0	K10 L	1.54573	1.67467	1.65214	1.62418	0.0688666
G13 H	O20 H	P17H	0	K10 L	1.62439	1.48638	1.48248	1.53109	0.0808296
G13 H	O20 L	P17 L	0	K10 H	1.2972	1.49806	1.52224	1.43917	0.123541
G13 H	O20 L	P17H	0	K10 H	1.53242	1.5812	1.50811	1.54058	0.0372206
G13 H	O20 H	P17 L	0	K10 H	1.73233	1.35697	1.63904	1.57611	0.195431
G13 H	O20 H	P17H	0	K10 H	1.34318	1.43015	1.57071	1.44801	0.114815
0	O20 L	P17 L	I15 L	K10 L	1.27451	1.20295	1.1539	1.21045	0.0606524
0	O20 L	P17H	I15 L	K10 L	1.41604	1.54967	1.65228	1.53933	0.118457
0	O20 H	P17 L	I15 L	K10 L	1.20643	1.22937	1.01265	1.14948	0.119053
0	O20 H	P17H	I15 L	K10 L	1.32318	1.5093	1.51463	1.44904	0.109027
0	O20 L	P17 L	I15 L	K10 H	1.31752	1.37582	1.3564	1.34992	0.0296888
0	O20 L	P17H	I15 L	K10 H	1.35545	1.60875	1.33561	1.43327	0.152293
0	O20 H	P17 L	I15 L	K10 H	1.49474	1.41467	1.60897	1.50612	0.0976485
0	O20 H	P17H	I15 L	K10 H	1.30417	1.68847	1.74118	1.57794	0.238554
0	O20 L	P17 L	I15 H	K10 L	1.23936	1.25291	1.27226	1.25484	0.0165355
0	O20 L	P17H	I15 H	K10 L	1.58524	1.56772	1.42621	1.52639	0.0871964
0	O20 H	P17 L	I15 H	K10 L	1.46424	1.4387	1.46682	1.45659	0.0155464
0	O20 H	P17H	I15 H	K10 L	1.54125	1.42802	1.53395	1.50107	0.063373
0	O20 L	P17 L	I15 H	K10 H	1.38363	1.29334	1.38207	1.35302	0.0516842
0	O20 L	P17H	I15 H	K10 H	1.98644	1.96024	1.85964	1.93544	0.0669391
0	O20 H	P17 L	I15 H	K10 H	1.61251	1.46465	1.36127	1.47948	0.126275
0	O20 H	P17H	I15 H	K10 H	1.82848	1.85241	1.62395	1.76828	0.125562
G13 L	O20 L	P17 L	I15 L	K10 L	1.39036	1.28622	1.35736	1.34465	0.0532171
G13 L	O20 L	P17H	I15 L	K10 L	1.56312	1.52724	1.53804	1.5428	0.0184045
G13 L	O20 H	P17 L	I15 L	K10 L	1.34095	1.43423	1.49174	1.42231	0.0760977
G13 L	O20 H	P17H	I15 L	K10 L	1.45854	1.46969	1.49135	1.47319	0.0166849
G13 L	O20 L	P17 L	I15 L	K10 H	1.39752	1.29438	1.42187	1.37126	0.0676792
G13 L	O20 L	P17H	I15 L	K10 H	1.57218	1.34483	1.45881	1.45861	0.113678
G13 L	O20 H	P17 L	I15 L	K10 H	1.36852	1.49018	1.24395	1.36755	0.123117
G13 L	O20 H	P17H	I15 L	K10 H	1.71946	1.68345	1.6776	1.6935	0.0226721
G13 L	O20 L	P17 L	I15 H	K10 L	1.41333	1.49018	1.49828	1.46726	0.0468808
G13 L	O20 L	P17H	I15 H	K10 L	1.8793	1.65091	1.81543	1.78188	0.117831
G13 L	O20 H	P17 L	I15 H	K10 L	1.51652	1.54816	1.48719	1.51729	0.0304881
G13 L	O20 H	P17H	I15 H	K10 L	1.65922	1.64433	1.60378	1.63578	0.0286944
G13 L	O20 L	P17 L	I15 H	K10 H	1.34567	1.29572	1.38731	1.3429	0.0458596
G13 L	O20 L	P17H	I15 H	K10 H	1.52237	1.54062	1.64946	1.57082	0.0687135
G13 L	O20 H	P17 L	I15 H	K10 H	1.46247	1.34184	1.47171	1.42534	0.0724584
G13 L	O20 H	P17H	I15 H	K10 H	1.73904	1.73655	1.80545	1.76035	0.0390785
G13 H	O20 L	P17 L	I15 L	K10 L	1.4204	1.53243	1.41345	1.45543	0.066782
G13 H	O20 L	P17H	I15 L	K10 L	1.84957	1.50781	1.43504	1.59747	0.22133
G13 H	O20 H	P17 L	I15 L	K10 L	1.48037	1.5315	1.55157	1.52115	0.0367102
G13 H	O20 H	P17H	I15 L	K10 L	1.46261	1.58331	1.63893	1.56162	0.0901382
G13 H	O20 L	P17 L	I15 L	K10 H	1.47227	1.24395	1.52278	1.413	0.148562
G13 H	O20 L	P17H	I15 L	K10 H	1.57425	1.53763	1.7561	1.62266	0.117004
G13 H	O20 H	P17 L	I15 L	K10 H	1.48017	1.54341	1.50838	1.51065	0.0316813
G13 H	O20 H	P17H	I15 L	K10 H	1.6327	1.5477	1.62152	1.60064	0.0461834
G13 H	O20 L	P17 L	I15 H	K10 L	1.5262	1.46206	1.64012	1.5428	0.0901838
G13 H	O20 L	P17H	I15 H	K10 L	1.58761	1.57045	1.71232	1.62346	0.0774311
G13 H	O20 H	P17 L	I15 H	K10 L	1.46247	1.72107	1.6459	1.60981	0.133024
G13 H	O20 H	P17H	I15 H	K10 L	1.57153	1.4295	1.53296	1.51133	0.0734449
G13 H	O20 L	P17 L	I15 H	K10 H	1.51993	1.73139	1.48112	1.57748	0.134699
G13 H	O20 L	P17H	I15 H	K10 H	1.96671	1.92235	1.82383	1.9043	0.0731314
G13 H	O20 H	P17 L	I15 H	K10 H	1.56017	1.47608	1.53106	1.52244	0.0427007
G13 H	O20 H	P17H	I15 H	K10 H	1.6731	1.59856	1.6677	1.64646	0.0415641
Table S2. Fully factorial analysis of five candidate compounds. H: high dose (1uM) L: low dose (0.25uM)

## Sheet: Rank ordered
G13 L	O20	P17	I15	K10	MYO Viab 0	MYO Viab 1	MYO Viab 2	MYO Mean	MYO Std
0	O20 L	P17H	I15 H	K10 H	1.98644	1.96024	1.85964	1.93544	0.0669391
G13 H	O20 L	P17H	I15 H	K10 H	1.96671	1.92235	1.82383	1.9043	0.0731314
G13 L	O20 L	P17H	I15 H	K10 L	1.8793	1.65091	1.81543	1.78188	0.117831
0	0	P17H	I15 L	0	1.72879	1.90828	1.67639	1.77115	0.121609
0	O20 H	P17H	I15 H	K10 H	1.82848	1.85241	1.62395	1.76828	0.125562
G13 L	O20 H	P17H	I15 H	K10 H	1.73904	1.73655	1.80545	1.76035	0.0390785
G13 L	0	P17H	I15 L	K10 H	1.73138	1.84059	1.68654	1.75284	0.0792354
G13 H	O20 H	0	I15 L	K10 H	1.64478	1.77132	1.67304	1.69638	0.0664204
G13 L	O20 H	P17H	I15 L	K10 H	1.71946	1.68345	1.6776	1.6935	0.0226721
0	0	P17H	I15 L	K10 H	1.8046	1.5925	1.67787	1.69166	0.106717
G13 L	0	P17H	I15 L	K10 L	1.58064	1.71768	1.75112	1.68315	0.0903358
0	O20 H	P17H	0	0	1.67645	1.74935	1.60821	1.678	0.0705858
G13 H	0	P17 L	I15 L	K10 L	1.71739	1.53164	1.75272	1.66725	0.118763
G13 H	0	P17H	I15 H	K10 H	1.81492	1.50277	1.66956	1.66242	0.156198
G13 H	O20 H	0	I15 H	K10 H	1.66207	1.58009	1.71817	1.65344	0.0694426
0	O20 L	P17H	I15 H	0	1.73221	1.65569	1.55764	1.64851	0.0875032
G13 H	O20 H	P17H	I15 H	K10 H	1.6731	1.59856	1.6677	1.64646	0.0415641
0	0	P17H	I15 H	K10 L	1.70151	1.47268	1.73815	1.63745	0.143865
G13 L	O20 H	P17H	I15 H	K10 L	1.65922	1.64433	1.60378	1.63578	0.0286944
G13 L	O20 L	P17H	0	K10 H	1.6944	1.70871	1.50359	1.63557	0.11452
G13 H	O20 H	P17H	I15 H	0	1.75883	1.4737	1.65268	1.6284	0.144106
G13 L	O20 L	P17H	I15 H	0	1.75149	1.5265	1.60625	1.62808	0.114074
G13 H	O20 L	P17H	I15 H	0	1.81158	1.50396	1.56678	1.62744	0.162533
G13 L	0	P17H	I15 H	K10 H	1.62994	1.55958	1.68728	1.6256	0.0639579
G13 H	O20 H	P17 L	0	K10 L	1.54573	1.67467	1.65214	1.62418	0.0688666
G13 H	O20 L	P17H	I15 H	K10 L	1.58761	1.57045	1.71232	1.62346	0.0774311
G13 H	O20 L	P17H	I15 L	K10 H	1.57425	1.53763	1.7561	1.62266	0.117004
0	O20 L	P17H	0	K10 L	1.72841	1.52061	1.61134	1.62012	0.104176
G13 L	O20 H	P17H	I15 H	0	1.65601	1.57943	1.59888	1.61144	0.0398081
0	O20 L	P17H	0	0	1.55068	1.74227	1.53731	1.61009	0.114671
G13 H	O20 H	P17 L	I15 H	K10 L	1.46247	1.72107	1.6459	1.60981	0.133024
G13 L	0	P17H	I15 H	0	1.59087	1.62912	1.59686	1.60562	0.0205753
G13 H	0	P17H	I15 L	0	1.58678	1.60047	1.62217	1.60314	0.0178439
G13 H	O20 H	P17H	I15 L	K10 H	1.6327	1.5477	1.62152	1.60064	0.0461834
G13 H	O20 L	P17H	I15 L	K10 L	1.84957	1.50781	1.43504	1.59747	0.22133
G13 H	O20 H	P17 L	I15 H	0	1.66755	1.55049	1.56813	1.59539	0.0631158
G13 L	0	P17H	I15 H	K10 L	1.5473	1.50158	1.73044	1.59311	0.121112
G13 L	0	P17H	I15 L	0	1.50631	1.63047	1.61907	1.58529	0.0686306
G13 H	O20 L	P17 L	I15 H	0	1.7356	1.50336	1.5001	1.57969	0.135036
0	O20 H	P17H	I15 L	K10 H	1.30417	1.68847	1.74118	1.57794	0.238554
G13 H	O20 L	P17 L	I15 H	K10 H	1.51993	1.73139	1.48112	1.57748	0.134699
G13 H	O20 H	P17 L	0	K10 H	1.73233	1.35697	1.63904	1.57611	0.195431
G13 H	0	P17 L	I15 H	K10 H	1.59639	1.54919	1.57902	1.57487	0.0238707
G13 L	O20 L	P17H	I15 H	K10 H	1.52237	1.54062	1.64946	1.57082	0.0687135
G13 H	O20 H	P17H	I15 L	K10 L	1.46261	1.58331	1.63893	1.56162	0.0901382
G13 L	O20 H	P17 L	I15 H	0	1.60087	1.54907	1.5314	1.56044	0.0361094
G13 L	O20 L	P17H	0	K10 L	1.52176	1.58528	1.56026	1.55577	0.0320018
0	0	P17 L	I15 H	K10 H	1.59612	1.45416	1.61193	1.55407	0.0868839
G13 H	0	P17H	I15 H	K10 L	1.47117	1.58761	1.5925	1.55043	0.0686826
G13 L	O20 H	P17H	I15 L	0	1.40621	1.69961	1.53981	1.54854	0.146894
0	O20 H	P17H	I15 L	0	1.62912	1.59102	1.42271	1.54762	0.109838
G13 H	0	P17H	I15 L	K10 H	1.5578	1.46641	1.61469	1.5463	0.0748049
G13 H	O20 L	0	0	K10 H	1.66253	1.46424	1.50411	1.54363	0.104889
G13 L	O20 L	P17H	I15 L	K10 L	1.56312	1.52724	1.53804	1.5428	0.0184045
G13 H	O20 L	P17 L	I15 H	K10 L	1.5262	1.46206	1.64012	1.5428	0.0901838
G13 H	O20 L	P17H	0	K10 H	1.53242	1.5812	1.50811	1.54058	0.0372206
G13 H	O20 H	0	0	K10 L	1.68223	1.24736	1.68875	1.53945	0.252971
0	O20 L	P17H	I15 L	K10 L	1.41604	1.54967	1.65228	1.53933	0.118457
G13 H	O20 L	0	I15 H	0	1.53733	1.48031	1.59639	1.53801	0.0580457
G13 H	0	P17H	I15 L	K10 L	1.47891	1.58642	1.54144	1.53559	0.0539946
G13 H	O20 H	P17H	0	K10 L	1.62439	1.48638	1.48248	1.53109	0.0808296
0	O20 L	P17H	I15 H	K10 L	1.58524	1.56772	1.42621	1.52639	0.0871964
0	O20 H	P17H	I15 H	0	1.4931	1.60214	1.48203	1.52576	0.0663813
G13 H	O20 L	0	I15 L	K10 H	1.53852	1.58077	1.45389	1.52439	0.0646087
G13 H	O20 H	P17 L	I15 H	K10 H	1.56017	1.47608	1.53106	1.52244	0.0427007
G13 H	O20 H	P17 L	I15 L	K10 L	1.48037	1.5315	1.55157	1.52115	0.0367102
G13 H	0	0	I15 H	K10 L	1.49371	1.53654	1.53303	1.52109	0.0237764
G13 H	O20 H	P17H	I15 L	0	1.53853	1.4955	1.52074	1.51826	0.0216225
G13 H	0	P17H	I15 H	0	1.55184	1.53109	1.4697	1.51754	0.0427171
G13 L	O20 H	P17 L	I15 H	K10 L	1.51652	1.54816	1.48719	1.51729	0.0304881
G13 L	0	P17 L	I15 L	K10 H	1.56339	1.53477	1.44611	1.51476	0.0611453
G13 H	O20 H	P17H	I15 H	K10 L	1.57153	1.4295	1.53296	1.51133	0.0734449
G13 H	O20 H	P17 L	I15 L	K10 H	1.48017	1.54341	1.50838	1.51065	0.0316813
G13 H	O20 L	0	I15 H	K10 H	1.45283	1.48521	1.58316	1.50707	0.0678574
0	O20 H	P17 L	I15 L	K10 H	1.49474	1.41467	1.60897	1.50612	0.0976485
G13 L	O20 H	P17H	0	K10 H	1.53962	1.59291	1.3807	1.50441	0.110397
G13 L	O20 H	0	I15 H	K10 H	1.58301	1.49065	1.43097	1.50154	0.0766052
0	O20 H	P17H	I15 H	K10 L	1.54125	1.42802	1.53395	1.50107	0.063373
G13 H	0	0	I15 L	K10 L	1.6486	1.39138	1.45175	1.49724	0.134507
G13 L	O20 H	P17H	0	K10 L	1.56556	1.46887	1.45145	1.49529	0.0614729
0	0	P17H	I15 H	0	1.61297	1.38677	1.48475	1.49483	0.113439
0	O20 L	P17H	I15 L	0	1.66118	1.39257	1.41958	1.49111	0.147901
G13 H	0	P17 L	0	K10 L	1.55958	1.39742	1.51489	1.49063	0.0837567
0	0	P17H	I15 L	K10 L	1.60848	1.4046	1.45827	1.49045	0.105679
G13 H	0	P17 L	I15 L	0	1.5183	1.51189	1.44003	1.49007	0.0434563
G13 L	0	P17 L	I15 L	0	1.41385	1.41793	1.63444	1.48874	0.126193
G13 H	O20 L	P17H	I15 L	0	1.54451	1.42394	1.48126	1.48324	0.0603105
0	O20 H	P17 L	I15 H	K10 H	1.61251	1.46465	1.36127	1.47948	0.126275
0	O20 H	P17H	0	K10 L	1.43825	1.37356	1.61934	1.47705	0.127404
G13 L	O20 L	0	I15 H	K10 H	1.51652	1.38112	1.53318	1.47694	0.0833982
G13 H	10	0	I15 L	K10 L	1.36409	1.65173	1.4091	1.47497	0.15472
G13 H	O20 H	P17 L	I15 L	0	1.41378	1.46764	1.53908	1.4735	0.0628538
G13 L	O20 H	P17H	I15 L	K10 L	1.45854	1.46969	1.49135	1.47319	0.0166849
G13 L	O20 L	P17 L	I15 H	K10 L	1.41333	1.49018	1.49828	1.46726	0.0468808
G13 H	0	P17 L	0	0	1.51033	1.40188	1.47076	1.46099	0.0548839
G13 H	O20 H	0	I15 L	0	1.45283	1.40369	1.52388	1.46013	0.0604233
G13 L	O20 L	P17 L	0	0	1.44373	1.34555	1.591	1.4601	0.12354
0	0	P17 L	I15 H	0	1.39643	1.41059	1.57204	1.45969	0.0975537
G13 L	O20 L	P17H	I15 L	K10 H	1.57218	1.34483	1.45881	1.45861	0.113678
0	O20 H	P17 L	0	K10 H	1.45229	1.49773	1.42053	1.45685	0.038799
0	O20 H	P17 L	I15 H	K10 L	1.46424	1.4387	1.46682	1.45659	0.0155464
G13 L	0	P17 L	I15 L	K10 L	1.52549	1.49165	1.35245	1.45653	0.0917092
G13 H	O20 L	P17 L	I15 L	K10 L	1.4204	1.53243	1.41345	1.45543	0.066782
0	0	P17 L	I15 H	K10 L	1.3473	1.50559	1.50032	1.45107	0.0899041
0	O20 H	P17H	I15 L	K10 L	1.32318	1.5093	1.51463	1.44904	0.109027
G13 H	O20 L	P17 L	0	K10 L	1.46274	1.55592	1.32657	1.44841	0.115345
G13 H	O20 H	P17H	0	K10 H	1.34318	1.43015	1.57071	1.44801	0.114815
0	O20 H	P17H	0	K10 H	1.32049	1.4897	1.52984	1.44668	0.111111
G13 L	0	P17 L	I15 H	K10 L	1.4705	1.44552	1.42146	1.44583	0.0245231
G13 H	O20 L	P17 L	0	K10 H	1.2972	1.49806	1.52224	1.43917	0.123541
G13 H	O20 L	0	I15 L	0	1.50485	1.27084	1.53586	1.43718	0.144889
0	O20 L	P17H	I15 L	K10 H	1.35545	1.60875	1.33561	1.43327	0.152293
G13 H	0	P17 L	I15 H	K10 L	1.51435	1.14028	1.64216	1.43226	0.260816
0	0	P17H	0	0	1.39875	1.40963	1.48434	1.43091	0.0465964
G13 L	O20 L	P17 L	I15 L	0	1.47198	1.36593	1.45056	1.42949	0.0560764
G13 L	O20 H	P17 L	I15 H	K10 H	1.46247	1.34184	1.47171	1.42534	0.0724584
G13 L	O20 L	P17H	0	0	1.4123	1.35246	1.50795	1.42424	0.0784254
0	O20 L	P17H	0	K10 H	1.47919	1.33053	1.4603	1.42334	0.0809273
G13 L	O20 H	P17 L	I15 L	K10 L	1.34095	1.43423	1.49174	1.42231	0.0760977
G13 H	O20 H	0	I15 H	K10 L	1.28754	1.47548	1.48357	1.41553	0.110915
G13 H	0	0	I15 H	K10 H	1.48927	1.39643	1.35776	1.41449	0.0675899
G13 H	O20 L	0	I15 L	K10 L	1.49779	1.36839	1.37683	1.41434	0.0723948
G13 H	0	P17 L	I15 H	0	1.40592	1.38805	1.44763	1.41386	0.0305745
G13 H	O20 L	P17 L	I15 L	K10 H	1.47227	1.24395	1.52278	1.413	0.148562
G13 L	O20 L	P17 L	0	K10 H	1.33775	1.47993	1.41929	1.41232	0.0713457
G13 H	O20 H	0	0	K10 H	1.44333	1.33888	1.45471	1.4123	0.0638431
G13 H	O20 H	0	I15 H	0	1.30657	1.44563	1.4694	1.4072	0.0879561
G13 H	0	0	I15 L	0	1.43694	1.40518	1.37696	1.40636	0.0300075
G13 L	0	0	I15 L	K10 L	1.36795	1.38867	1.46183	1.40615	0.0493238
0	0	P17H	I15 H	K10 H	1.39058	1.53201	1.29498	1.40586	0.119256
G13 L	0	P17 L	0	K10 H	1.38425	1.41348	1.40596	1.40123	0.0151823
G13 L	O20 L	P17H	I15 L	0	1.36306	1.3945	1.4381	1.39855	0.0376834
G13 H	O20 L	P17 L	0	0	1.44441	1.32781	1.41096	1.39439	0.0600408
G13 H	0	P17 L	I15 L	K10 H	1.42053	1.37907	1.38112	1.39358	0.0233681
G13 L	0	P17 L	I15 H	K10 H	1.3432	1.38071	1.45531	1.39307	0.0570692
G13 L	O20 H	0	0	K10 H	1.3678	1.43599	1.3609	1.38823	0.0415073
G13 L	0	P17 L	I15 H	0	1.39144	1.35148	1.41073	1.38455	0.0302174
0	0	P17 L	I15 L	K10 H	1.40162	1.31783	1.41672	1.37872	0.0532718
G13 L	O20 L	P17 L	I15 L	K10 H	1.39752	1.29438	1.42187	1.37126	0.0676792
G13 H	0	P17H	0	K10 H	1.4509	1.3291	1.32375	1.36792	0.0719123
G13 L	O20 H	P17 L	I15 L	K10 H	1.36852	1.49018	1.24395	1.36755	0.123117
G13 H	O20 L	P17H	0	K10 L	1.35415	1.29336	1.44577	1.36443	0.0767222
G13 H	O20 L	P17 L	I15 L	0	1.27621	1.49032	1.32019	1.36224	0.11308
G13 L	O20 L	P17 L	0	K10 L	1.44641	1.38009	1.24001	1.3555	0.105375
G13 H	O20 L	P17H	0	0	1.37424	1.43382	1.25107	1.35304	0.0931984
0	O20 L	P17 L	I15 H	K10 H	1.38363	1.29334	1.38207	1.35302	0.0516842
G13 H	0	0	I15 L	K10 H	1.24761	1.41779	1.3899	1.35177	0.0912731
G13 H	0	P17H	0	0	1.29474	1.39453	1.36276	1.35068	0.0509776
G13 H	O20 H	P17H	0	0	1.33458	1.40625	1.30997	1.35027	0.0500183
G13 L	O20 L	0	0	K10 H	1.43428	1.3109	1.30521	1.35013	0.0729333
0	O20 L	P17 L	I15 L	K10 H	1.31752	1.37582	1.3564	1.34992	0.0296888
0	0	P17 L	I15 L	K10 L	1.36335	1.28904	1.39525	1.34921	0.0544946
G13 H	0	0	0	K10 H	1.37949	1.31856	1.34456	1.34754	0.0305759
G13 L	0	P17H	0	K10 L	1.37718	1.36158	1.30046	1.34641	0.0405469
G13 L	O20 L	P17 L	I15 L	K10 L	1.39036	1.28622	1.35736	1.34465	0.0532171
G13 L	O20 H	0	I15 H	0	1.40068	1.3503	1.27825	1.34308	0.0615344
G13 L	O20 L	P17 L	I15 H	K10 H	1.34567	1.29572	1.38731	1.3429	0.0458596
0	O20 L	P17 L	I15 H	0	1.38207	1.34644	1.2984	1.3423	0.0419897
G13 H	0	0	I15 H	0	1.33326	1.22734	1.46261	1.34107	0.117829
G13 L	O20 L	0	I15 L	K10 L	1.38486	1.28863	1.34047	1.33799	0.0481613
0	0	P17 L	0	K10 H	1.35708	1.2886	1.36675	1.33748	0.0426057
G13 L	0	P17H	0	0	1.36811	1.30699	1.3291	1.33473	0.0309481
G13 L	O20 H	P17 L	0	K10 H	1.39005	1.31471	1.29663	1.33379	0.0495481
G13 H	O20 L	0	0	K10 L	1.29091	1.25908	1.44197	1.33065	0.0977056
G13 L	O20 H	P17 L	0	0	1.33149	1.28007	1.34555	1.31904	0.0344684
G13 L	0	P17H	0	K10 H	1.35382	1.24544	1.35	1.31642	0.0615036
G13 L	O20 L	P17 L	I15 H	0	1.26599	1.34106	1.34081	1.31595	0.0432651
G13 L	0	P17 L	0	K10 L	1.52851	1.17261	1.24517	1.31543	0.188062
0	0	P17H	0	K10 L	1.38894	1.29366	1.26353	1.31538	0.0654671
G13 L	0	P17 L	0	0	1.30276	1.33458	1.30221	1.31318	0.0185305
0	O20 H	P17 L	0	0	1.18171	1.36523	1.38975	1.31223	0.113696
G13 H	0	0	0	K10 L	1.24677	1.4019	1.28315	1.31061	0.0811282
G13 H	0	0	0	0	1.30752	1.23594	1.37949	1.30765	0.0717739
0	O20 H	0	I15 H	K10 L	1.28958	1.27512	1.35682	1.30717	0.0436026
G13 H	0	P17 L	0	K10 H	1.25893	1.33372	1.30058	1.29774	0.0374743
G13 L	0	0	I15 H	K10 H	1.22452	1.35776	1.30031	1.2942	0.0668301
0	O20 H	P17 L	I15 L	0	1.16694	1.39109	1.32454	1.29419	0.115115
0	O20 H	P17 L	I15 H	0	1.26899	1.34038	1.26294	1.29077	0.0430686
0	0	P17H	0	K10 H	1.26724	1.41372	1.18348	1.28815	0.116533
G13 H	O20 H	0	0	0	1.21521	1.38031	1.26843	1.28798	0.0842689
G13 H	O20 H	P17 L	0	0	1.34006	1.32408	1.19872	1.28762	0.0774062
0	O20 H	0	I15 L	K10 H	1.29245	1.27825	1.29175	1.28749	0.00800742
G13 L	O20 L	0	I15 L	K10 H	1.26831	1.24499	1.34744	1.28691	0.0536979
0	O20 H	0	0	K10 H	1.38949	1.23728	1.23376	1.28684	0.0889115
G13 L	O20 H	0	0	K10 L	1.17672	1.30788	1.36008	1.28156	0.0944719
0	O20 L	P17 L	0	K10 H	1.20183	1.38927	1.25102	1.28071	0.0971829
G13 H	O20 L	0	I15 H	K10 L	1.43531	1.17736	1.22555	1.27941	0.137151
G13 L	O20 H	0	I15 L	K10 L	1.26136	1.23209	1.33101	1.27482	0.0508127
0	O20 L	0	0	K10 H	1.27747	1.35286	1.16775	1.26603	0.0930836
0	0	0	I15 H	K10 L	1.32041	1.1953	1.28206	1.26593	0.064095
0	0	P17 L	I15 L	0	1.18185	1.25641	1.35695	1.26507	0.0878693
G13 L	O20 H	P17 L	I15 L	0	1.30751	1.19323	1.28165	1.2608	0.0599269
0	0	P17 L	0	K10 L	1.27396	1.40202	1.10587	1.26062	0.148524
G13 H	O20 L	0	0	0	1.36292	1.15788	1.24974	1.25685	0.102704
0	O20 L	P17 L	I15 H	K10 L	1.23936	1.25291	1.27226	1.25484	0.0165355
0	O20 H	0	I15 H	K10 H	1.22045	1.20813	1.31159	1.24672	0.0565122
G13 L	O20 H	P17H	0	0	1.23016	1.12888	1.35871	1.23925	0.115184
G13 L	O20 H	0	I15 L	K10 H	1.14562	1.28578	1.27539	1.23559	0.0780954
G13 L	O20 L	0	I15 H	K10 L	1.24612	1.1913	1.26913	1.23551	0.0399817
0	O20 L	0	I15 H	K10 H	1.20472	1.32686	1.16979	1.23379	0.082473
G13 L	0	0	I15 H	K10 L	1.26572	1.18893	1.23906	1.23124	0.0389902
G13 L	0	0	I15 L	K10 H	1.14547	1.2248	1.31447	1.22824	0.0845509
G13 L	O20 H	P17 L	0	K10 L	1.22787	1.23648	1.22037	1.22824	0.00805932
0	O20 H	P17 L	0	K10 L	1.21616	1.1517	1.26554	1.21113	0.0570875
0	O20 L	P17 L	I15 L	K10 L	1.27451	1.20295	1.1539	1.21045	0.0606524
0	O20 L	P17 L	0	K10 L	1.29854	1.07457	1.23797	1.20369	0.115849
G13 L	O20 H	0	I15 H	K10 L	1.15096	1.26771	1.19015	1.20294	0.0594198
G13 L	0	0	0	K10 H	1.04995	1.31688	1.22773	1.19819	0.135895
0	0	0	I15 H	0	1.25671	1.15761	1.16401	1.19278	0.0554616
0	O20 L	0	I15 L	K10 H	1.25522	1.1207	1.1926	1.18951	0.067313
0	O20 H	0	I15 L	0	1.21829	1.15743	1.17273	1.18282	0.0316615
G13 L	0	0	I15 H	0	1.09875	1.21284	1.21834	1.17664	0.067515
G13 L	O20 L	0	I15 L	0	1.17916	1.1651	1.18418	1.17615	0.00989057
G13 L	O20 L	0	0	K10 L	1.17368	1.10867	1.24069	1.17435	0.0660113
0	0	0	I15 H	K10 H	1.1721	1.1877	1.15007	1.16996	0.0189092
0	0	0	I15 L	K10 L	1.19953	1.17143	1.12276	1.16457	0.0388454
G13 L	O20 L	0	0	0	1.14059	1.11818	1.23267	1.16381	0.0606773
G13 H	0	P17H	0	K10 L	1.24312	1.14028	1.10677	1.16339	0.0710512
G13 L	0	0	0	0	1.1041	1.21991	1.1652	1.16307	0.0579316
G13 L	O20 H	0	I15 L	0	1.17143	1.1285	1.18525	1.16173	0.0295921
0	O20 L	P17 L	I15 L	0	1.14236	1.2711	1.06993	1.16113	0.10189
0	O20 L	0	I15 H	K10 L	1.1715	1.16055	1.14977	1.16061	0.0108649
0	0	0	I15 L	K10 H	1.13651	1.11299	1.22887	1.15946	0.061255
G13 L	0	0	0	K10 L	1.20717	1.0989	1.15825	1.15477	0.0542217
0	O20 H	0	I15 H	0	1.13494	1.19465	1.12185	1.15048	0.0388079
0	O20 H	P17 L	I15 L	K10 L	1.20643	1.22937	1.01265	1.14948	0.119053
0	O20 H	0	0	K10 L	1.17	1.09059	1.17373	1.14477	0.0469609
0	0	0	I15 L	0	1.1514	1.07309	1.20568	1.14339	0.0666557
0	0	0	0	K10 H	1.12902	1.15022	1.141	1.14008	0.0106282
0	O20 L	0	I15 H	0	1.09333	1.11299	1.09798	1.10143	0.010276
G13 L	O20 H	0	0	0	1.13672	1.01184	1.14059	1.09638	0.0732452
G13 L	O20 L	0	I15 H	0	0.965494	1.18432	1.11773	1.08918	0.112173
0	O20 H	0	I15 L	K10 L	1.14263	1.0519	1.06671	1.08708	0.0486761
0	O20 L	0	I15 L	K10 L	1.1137	1.06394	1.07695	1.08486	0.0258079
0	0	0	0	0	1.06372	1.07891	1.07665	1.07309	0.00819818
0	0	0	0	K10 L	1.07619	1.09326	1.04837	1.07261	0.0226589
G13 L	0	0	I15 L	0	1.14018	1.04654	1.02608	1.07094	0.0608355
0	O20 L	P17 L	0	0	1.06843	1.00694	1.11044	1.06194	0.0520543
0	O20 L	0	0	0	1.09523	1.00041	1.05617	1.0506	0.0476517
0	O20 L	0	I15 L	0	1.02533	0.987524	1.12752	1.04679	0.072424
0	0	P17 L	0	0	0.918986	1.12035	1.04814	1.02916	0.102017
0	O20 L	0	0	K10 L	0.998852	1.04307	1.01391	1.01861	0.0224823
0	O20 H	0	0	0	1.02881	0.947315	0.971621	0.982583	0.0418401
Table S2. Fully factorial analysis of five candidate compounds. H: high dose (1uM) L: low dose (0.25uM) The combinations were rank-ordered according to the cell viability.
