# Supplementary material for: Combinations of Kinase Inhibitors Protecting Myoblasts against Hypoxia
Source: PLoS One. 2015 Jun 4;10(6):e0126718. doi: 10.1371/journal.pone.0126718 (PMC4456388; doi:10.1371/journal.pone.0126718)
Supplement: S3 Table — (XLSX) [file pone.0126718.s004.xlsx]

## Sheet: all combinations
G13	O20	P17	I15	K10	Viability	Highest Single Agent (HSA) excess	Highest Pair Agents (HPA) excess	Bliss excess	N drugs
0	1	2	2	2	1.93544	0.504536	0.325354	0.281074	4
2	1	2	2	2	1.9043	0.473393	0.294212	-0.111684	5
2	2	0	1	2	1.69638	0.38873	0.290023	0.340952	4
1	2	1	2	0	1.56044	0.367667	0.100758	0.425161	4
0	2	1	1	2	1.50612	0.362736	0.168648	0.439361	4
0	0	1	2	2	1.55407	0.361294	0.0943848	0.33872	3
2	0	1	1	1	1.66725	0.359595	0.206256	0.331582	4
1	0	1	1	2	1.51476	0.351688	0.17728	0.252045	4
1	1	2	2	1	1.78188	0.350974	0.171792	0.0949141	5
2	2	0	2	2	1.65344	0.345791	0.305908	0.239464	4
0	0	2	1	0	1.77115	0.340247	0	0.246512	2
0	2	2	2	2	1.76828	0.337374	0.0902749	0.221025	4
1	2	2	2	2	1.76035	0.329444	0.0823449	0.0833635	5
1	0	1	1	0	1.48874	0.325672	0.175559	0.300218	3
1	2	1	2	1	1.51729	0.324513	0.0576041	0.382522	5
1	0	2	1	2	1.75284	0.321931	-0.0183159	-0.00278972	4
0	2	1	0	2	1.45685	0.316773	0.119373	0.455671	3
2	2	1	0	1	1.62418	0.316528	0.163189	0.476363	4
1	2	0	2	2	1.50154	0.308765	0.214701	0.243905	4
2	2	1	2	1	1.60981	0.30216	0.148821	0.333977	5
1	1	1	0	0	1.4601	0.297027	0.146914	0.36802	3
1	0	1	1	1	1.45653	0.293463	0.14335	0.268548	4
2	2	1	2	0	1.59539	0.287736	0.134397	0.318974	4
0	2	1	2	2	1.47948	0.286701	0.0197919	0.366637	4
1	1	0	2	2	1.47694	0.284162	0.210911	0.132238	4
1	1	1	2	1	1.46726	0.274487	0.00757767	0.253937	5
2	1	1	2	0	1.57969	0.272034	0.118695	0.214908	4
2	1	1	2	2	1.57748	0.269826	0.116487	0.127509	5
2	2	1	0	2	1.57611	0.268462	0.115123	0.356096	4
2	0	1	2	2	1.57487	0.267216	0.113877	0.0938622	4
0	0	1	2	0	1.45969	0.266909	0	0.315742	2
1	1	1	1	0	1.42949	0.266424	0.116311	0.265878	4
0	2	1	2	1	1.45659	0.263808	-0.00310144	0.409602	4
1	2	2	1	2	1.6935	0.262599	-0.0776477	0.0859574	5
0	0	2	1	2	1.69166	0.260752	-0.0794945	0.071847	3
1	2	1	1	1	1.42231	0.259239	0.109126	0.334525	5
0	0	1	2	1	1.45107	0.258293	-0.00861646	0.307644	3
1	0	1	2	1	1.44583	0.253049	-0.0138604	0.206528	4
1	0	2	1	1	1.68315	0.25224	-0.0880063	0.0314185	4
1	1	1	0	2	1.41232	0.249253	0.0748448	0.252077	4
0	2	2	0	0	1.678	0.247099	0	0.367789	2
1	0	0	1	1	1.40615	0.243083	0.241579	0.167455	3
0	2	1	0	0	1.31223	0.239138	0	0.369876	2
1	0	1	0	2	1.40123	0.238162	0.0637539	0.216151	3
2	1	0	0	2	1.54363	0.235974	0.196091	0.183462	3
0	0	1	1	2	1.37872	0.235334	0.041246	0.213695	3
2	1	1	2	1	1.5428	0.235144	0.0818051	0.178637	5
1	2	1	2	2	1.42534	0.232563	-0.0343458	0.219191	5
2	2	0	0	1	1.53945	0.231794	0.228839	0.342631	3
2	0	2	2	2	1.66242	0.231513	0.16759	-0.396716	4
2	1	0	2	0	1.53801	0.230356	0.196939	0.11497	3
1	2	0	0	2	1.38823	0.225161	0.101386	0.256783	3
0	1	2	2	0	1.64851	0.217608	0.0384258	0.0913464	3
2	1	0	1	2	1.52439	0.21674	0.118033	0.0751283	4
2	2	2	2	2	1.64646	0.215552	-0.0315474	-0.238999	5
2	2	1	2	2	1.52244	0.214787	0.0614479	0.166349	5
2	2	1	1	1	1.52115	0.213496	0.0601575	0.298141	5
2	0	0	2	1	1.52109	0.213441	0.180024	0.0682535	3
1	1	1	1	2	1.37126	0.208188	0.0337802	0.135008	5
0	0	2	2	1	1.63745	0.206544	0.14262	0.0476719	3
0	1	1	1	2	1.34992	0.206527	0.012439	0.209303	4
0	0	1	1	1	1.34921	0.205823	0.0841429	0.253131	3
1	2	2	2	1	1.63578	0.204871	-0.0422285	0.0580348	5
1	1	2	0	2	1.63557	0.204661	0.0254793	0.0224065	4
1	2	1	1	2	1.36755	0.204484	0.0300755	0.211345	5
2	2	1	1	2	1.51065	0.203001	0.0496624	0.210715	5
1	0	1	2	2	1.39307	0.200294	-0.0666149	0.0758177	4
2	1	0	2	2	1.50707	0.199414	0.159531	-0.00479978	4
2	2	2	2	0	1.6284	0.197498	-0.0496011	-0.146275	4
0	0	1	0	2	1.33748	0.197399	0	0.244075	2
1	1	2	2	0	1.62808	0.197177	0.0179952	-0.0596471	4
2	1	2	2	0	1.62744	0.196534	0.017352	-0.270097	4
1	0	2	2	2	1.6256	0.194697	0.130774	-0.205859	4
2	1	2	2	1	1.62346	0.192554	0.013372	-0.273217	5
1	1	1	0	1	1.3555	0.192435	0.042322	0.263923	4
1	0	1	2	0	1.38455	0.191774	-0.0751348	0.144692	3
2	1	2	1	2	1.62266	0.191755	-0.148492	-0.309847	5
0	1	2	0	1	1.62012	0.189213	0.0100307	0.219834	3
0	0	1	0	1	1.26062	0.187522	0	0.231921	2
1	1	0	0	2	1.35013	0.187064	0.084103	0.140359	3
2	0	1	0	1	1.49063	0.182976	0.0296372	0.237081	3
2	0	1	1	0	1.49007	0.182422	0.0290826	0.153804	3
1	1	1	1	1	1.34465	0.181577	0.0314641	0.181558	5
1	2	2	2	0	1.61144	0.180536	-0.0665627	0.0329854	4
0	1	2	0	0	1.61009	0.179182	0	0.209169	2
1	1	0	1	1	1.33799	0.174918	0.173414	0.125248	4
1	0	2	2	0	1.60562	0.174712	0.110788	-0.118238	3
2	0	2	1	0	1.60314	0.172233	-0.168014	-0.254762	3
1	2	1	0	2	1.33379	0.170726	-0.00368189	0.248671	4
2	2	2	1	2	1.60064	0.169735	-0.170512	-0.206746	5
2	0	0	1	1	1.47497	0.167321	0.0686131	0.0822911	3
2	0	0	1	1	1.47497	0.167321	0.0686131	0.0822911	3
2	1	2	1	1	1.59747	0.166568	-0.173679	-0.220667	5
2	2	1	1	0	1.4735	0.165847	0.0125081	0.249937	4
1	0	2	2	1	1.59311	0.162202	0.0982783	-0.129967	4
0	1	1	2	2	1.35302	0.160238	-0.106671	0.163134	4
1	2	1	0	0	1.31904	0.155969	0.00585558	0.297669	3
1	0	2	1	0	1.58529	0.154381	-0.185866	-0.0671899	3
2	0	1	0	0	1.46099	0.153339	0	0.206875	2
2	2	0	1	0	1.46013	0.152482	0.0537738	0.18434	3
1	0	1	0	1	1.31543	0.15236	0.00224723	0.200483	3
0	2	1	1	0	1.29419	0.1508	-0.0180428	0.290102	3
1	2	0	2	0	1.34308	0.150297	0.150297	0.159327	3
1	1	1	2	2	1.3429	0.150122	-0.116787	0.0532503	5
1	0	1	0	0	1.31318	0.150113	0	0.19773	2
0	1	1	2	0	1.3423	0.149526	-0.117383	0.222332	3
2	1	1	1	1	1.45543	0.147773	-0.0055659	0.147751	5
0	2	2	1	2	1.57794	0.147038	-0.193209	0.0947564	4
0	2	0	0	2	1.28684	0.146765	0	0.242926	2
0	2	0	1	2	1.28749	0.144096	0.000642586	0.175184	3
2	1	1	0	1	1.44841	0.140756	-0.0125826	0.221131	4
0	1	1	0	2	1.28071	0.140629	-0.0567707	0.210218	3
1	1	2	2	2	1.57082	0.139912	-0.0392696	-0.222262	5
0	2	1	0	1	1.21113	0.13804	-0.101098	0.269205	3
2	1	1	0	2	1.43917	0.131515	-0.0218241	0.13469	4
2	2	2	1	1	1.56162	0.130711	-0.209536	-0.138807	5
0	1	1	0	1	1.20369	0.1306	-0.0569222	0.196557	3
2	1	0	1	0	1.43718	0.129529	0.0308208	0.0730665	3
0	1	0	0	2	1.26603	0.125952	0	0.149844	2
1	1	2	0	1	1.55577	0.124862	-0.0543196	0.0380751	4
2	0	1	2	1	1.43226	0.124609	-0.0287298	0.0389019	4
1	1	0	1	2	1.28691	0.123845	0.0208833	-0.00210972	4
1	1	1	2	0	1.31595	0.123173	-0.143736	0.102074	4
0	0	1	1	0	1.26507	0.12168	0	0.168491	2
2	0	2	2	1	1.55043	0.11952	0.0555966	-0.386849	4
1	2	0	0	1	1.28156	0.11849	0.11849	0.217072	3
1	2	2	1	0	1.54854	0.117639	-0.222608	0.0354473	4
0	2	2	1	0	1.54762	0.116713	-0.223534	0.151574	3
2	0	2	1	2	1.5463	0.115396	-0.22485	-0.427571	4
0	2	0	2	1	1.30717	0.114396	0.0412484	0.215496	3
1	1	2	1	1	1.5428	0.111893	-0.228353	-0.0743141	5
1	2	0	1	1	1.27482	0.111751	0.0920021	0.140601	4
2	1	2	0	2	1.54058	0.109671	-0.0695105	-0.27312	4
0	1	2	1	1	1.53933	0.108423	-0.231823	0.0473159	4
2	2	0	2	1	1.41553	0.10788	0.0744627	0.0852328	4
2	0	0	2	2	1.41449	0.106836	0.0669536	-0.129739	3
2	1	0	1	1	1.41434	0.106683	0.00797554	0.0508393	4
2	0	1	2	0	1.41386	0.106212	-0.0471267	0.0198733	3
2	1	1	1	2	1.413	0.105349	-0.04799	0.0230706	5
2	0	2	1	1	1.53559	0.104686	-0.235561	-0.321467	4
2	2	0	0	2	1.4123	0.104651	0.0647684	0.140205	3
1	0	0	2	2	1.2942	0.101421	0.0960109	-0.0792869	3
2	2	2	0	1	1.53109	0.10018	-0.146919	-0.0647959	4
2	2	0	2	0	1.4072	0.0995481	0.066131	0.076298	3
2	0	0	1	0	1.40636	0.0987077	0	0.0130467	2
0	2	1	2	0	1.29077	0.0979897	-0.168919	0.243309	3
1	2	1	1	0	1.2608	0.0977279	-0.0523853	0.172521	4
0	1	2	2	1	1.52639	0.095484	-0.083698	-0.0300718	4
0	2	2	2	0	1.52576	0.0948556	-0.152243	0.0694141	3
2	2	2	1	0	1.51826	0.087355	-0.252892	-0.182934	4
2	1	1	0	0	1.39439	0.0867415	-0.0665974	0.16656	3
2	0	2	2	0	1.51754	0.0866385	0.0227147	-0.420609	3
2	0	1	1	2	1.39358	0.0859229	-0.067416	-0.026107	4
2	2	2	2	1	1.51133	0.0804271	-0.166672	-0.262542	5
1	2	2	0	2	1.50441	0.0735053	-0.173594	-0.00430415	4
0	0	0	2	1	1.26593	0.0731472	0	0.0736876	2
1	2	0	1	2	1.23559	0.0725264	-0.0512478	0.0300308	4
0	2	0	0	1	1.14477	0.071681	0	0.162637	2
0	2	2	2	1	1.50107	0.0701678	-0.176931	0.0453862	4
0	1	1	1	1	1.21045	0.0670643	-0.0546156	0.137342	4
1	0	0	1	2	1.22824	0.0651755	0.0300554	-0.0883705	3
1	2	1	0	1	1.22824	0.0651706	-0.0849426	0.207333	4
1	2	2	0	1	1.49529	0.0643886	-0.18271	0.0758655	4
0	0	2	2	0	1.49483	0.0639237	0	-0.0956689	2
0	1	1	2	1	1.25484	0.0620627	-0.204846	0.135376	4
0	1	2	1	0	1.49111	0.060203	-0.280044	-0.00158091	3
0	0	2	1	1	1.49045	0.0595467	-0.2807	-0.0334975	3
2	1	1	1	0	1.36224	0.0545852	-0.0987537	0.0539709	4
0	2	0	2	2	1.24672	0.053943	-0.0401214	0.0863734	3
2	1	2	1	0	1.48324	0.0523314	-0.287915	-0.335728	4
0	2	2	0	1	1.47705	0.0461461	-0.200953	0.16743	3
0	1	0	1	2	1.18951	0.0461191	-0.0765216	0.000204218	3
2	0	0	1	2	1.35177	0.0441155	-0.0545923	-0.128518	3
1	1	0	2	1	1.23551	0.0427367	-0.0304105	-0.0296076	4
1	2	2	1	1	1.47319	0.0422856	-0.297961	-0.0392207	5
0	1	0	2	2	1.23379	0.0410141	-0.0322373	-0.00688406	3
2	0	0	0	2	1.34754	0.0398829	0	-0.0417427	2
0	2	0	1	0	1.18282	0.039428	0	0.135868	2
1	0	0	2	1	1.23124	0.0384569	-0.0346903	-0.0609675	3
1	0	0	0	2	1.19819	0.0351201	0	-0.0374803	2
2	0	0	2	0	1.34107	0.0334171	0	-0.112429	2
1	1	2	1	2	1.45861	0.027702	-0.312545	-0.260227	5
2	1	0	0	1	1.33065	0.0230008	0.0200458	0.0509847	3
0	0	0	1	1	1.16457	0.0211829	0	0.0217009	2
0	2	2	1	1	1.44904	0.0181301	-0.322117	0.053624	4
0	1	1	1	0	1.16113	0.017737	-0.103943	0.0875285	3
2	2	2	0	2	1.44801	0.0171097	-0.229989	-0.248252	4
0	0	0	1	2	1.15946	0.0160664	0	-0.0553056	2
0	2	2	0	2	1.44668	0.0157707	-0.231328	0.0546755	3
1	1	0	1	0	1.17615	0.0130795	0.0123329	-0.0371397	3
1	1	0	0	1	1.17435	0.011279	0.0105324	0.0361688	3
1	2	0	2	1	1.20294	0.0101636	-0.0629836	0.0197305	4
0	2	1	1	1	1.14948	0.00609312	-0.162749	0.14585	4
2	0	0	0	1	1.31061	0.00295496	0	0.00354747	2
0	1	2	1	2	1.43327	0.00236627	-0.337881	-0.152593	4
1	1	0	0	0	1.16381	0.000746611	0	0.0251205	2
0	0	2	0	0	1.43091	0	0	0	1
0	0	0	2	0	1.19278	0	0	0	1
1	0	0	0	0	1.16307	0	0	0	1
0	0	0	1	0	1.14339	0	0	0	1
0	0	0	0	2	1.14008	0	0	0	1
0	0	0	0	0	1.07309	0	0	0	0
2	0	0	0	0	1.30765	0	0	-2.22045e-16	1
0	0	0	0	1	1.07261	-0.000486234	-0.000486234	0	1
1	2	0	1	0	1.16173	-0.00134179	-0.0210905	0.0269942	3
1	1	2	0	0	1.42424	-0.00666999	-0.185852	-0.0941452	3
0	1	2	0	2	1.42334	-0.00756428	-0.186746	-0.0650248	3
1	0	0	0	1	1.15477	-0.00829607	-0.00829607	-0.00776907	2
2	0	1	0	2	1.29774	-0.00990828	-0.163247	-0.0346559	3
0	1	1	0	0	1.06194	-0.0111577	-0.0111577	0.054343	2
1	0	0	2	0	1.17664	-0.0161343	-0.0161343	-0.116145	2
2	2	0	0	0	1.28798	-0.0196727	-0.0196727	0.0906218	2
2	2	1	0	0	1.28762	-0.0200332	-0.173372	0.139282	3
0	1	0	0	0	1.0506	-0.0224883	-0.0224883	-2.22045e-16	1
0	0	0	2	2	1.16996	-0.0228217	-0.0228217	-0.0972766	2
0	0	2	2	2	1.40586	-0.0250495	-0.0889732	-0.283923	3
2	1	0	2	1	1.27941	-0.0282441	-0.0616612	-0.142985	4
0	1	0	2	1	1.16061	-0.0321696	-0.105317	-0.00664401	3
1	1	2	1	0	1.39855	-0.0323545	-0.372601	-0.219295	4
0	2	0	2	0	1.15048	-0.0423006	-0.0423006	0.0583048	2
0	0	1	0	0	1.02916	-0.0439331	-0.0439331	2.22045e-16	1
2	1	0	0	0	1.25685	-0.0508044	-0.0508044	-0.0234006	2
0	1	0	0	1	1.01861	-0.0544813	-0.0544813	-0.0315169	2
0	2	0	1	1	1.08708	-0.0563062	-0.0957343	0.0406078	3
0	1	0	1	1	1.08486	-0.058529	-0.0797119	-0.0340604	3
2	0	2	0	2	1.36792	-0.062989	-0.062989	-0.484602	3
2	1	2	0	1	1.36443	-0.0664765	-0.245658	-0.341932	4
1	2	0	0	0	1.09638	-0.0666861	-0.0666861	0.0314133	2
2	1	2	0	0	1.35304	-0.0778618	-0.257044	-0.354091	3
2	0	2	0	0	1.35068	-0.08023	-0.08023	-0.393001	2
2	2	2	0	0	1.35027	-0.0806397	-0.327739	-0.246339	3
1	0	2	0	1	1.34641	-0.0844978	-0.0844978	-0.203771	3
0	2	0	0	0	0.982583	-0.0905105	-0.0905105	0	1
0	1	0	2	0	1.10143	-0.0913488	-0.0913488	-0.0663524	2
1	0	0	1	0	1.07094	-0.0921327	-0.0921327	-0.168322	2
1	0	2	0	0	1.33473	-0.0961703	-0.0961703	-0.216147	2
0	1	0	1	0	1.04679	-0.0965968	-0.0965968	-0.0726354	2
1	1	0	2	0	1.08918	-0.103595	-0.103595	-0.176513	3
1	0	2	0	2	1.31642	-0.114485	-0.114485	-0.331269	3
0	0	2	0	1	1.31538	-0.115528	-0.115528	-0.11488	2
0	0	2	0	2	1.28815	-0.142759	-0.142759	-0.232078	2
1	2	2	0	0	1.23925	-0.191654	-0.438753	-0.18082	3
2	0	2	0	1	1.16339	-0.267516	-0.267516	-0.579496	3
Table S3. Drug synergy was calculated based on three different methods: excess with respect to the Bliss independence model (Bliss excess), excess with respect to the highest single agent (HSA) and excess with respect to the highest pair agents (HPA).
Combinations were rank-ordered according to HPA.

## Sheet: pairs
G13	O20	P17	I15	K10	Viability	Highest Single Agent (HSA) excess	Highest Pair Agents (HPA) excess	Bliss excess
0	2	1	0	0	1.31223	0.239138	0	0.369876
0	2	2	0	0	1.678	0.247099	0	0.367789
0	0	1	2	0	1.45969	0.266909	0	0.315742
0	0	2	1	0	1.77115	0.340247	0	0.246512
0	0	1	0	2	1.33748	0.197399	0	0.244075
0	2	0	0	2	1.28684	0.146765	0	0.242926
0	0	1	0	1	1.26062	0.187522	0	0.231921
0	1	2	0	0	1.61009	0.179182	0	0.209169
2	0	1	0	0	1.46099	0.153339	0	0.206875
1	0	1	0	0	1.31318	0.150113	0	0.19773
0	0	1	1	0	1.26507	0.12168	0	0.168491
0	2	0	0	1	1.14477	0.071681	0	0.162637
0	1	0	0	2	1.26603	0.125952	0	0.149844
0	2	0	1	0	1.18282	0.039428	0	0.135868
2	2	0	0	0	1.28798	-0.0196727	-0.0196727	0.0906218
0	0	0	2	1	1.26593	0.0731472	0	0.0736876
0	2	0	2	0	1.15048	-0.0423006	-0.0423006	0.0583048
0	1	1	0	0	1.06194	-0.0111577	-0.0111577	0.054343
1	2	0	0	0	1.09638	-0.0666861	-0.0666861	0.0314133
1	1	0	0	0	1.16381	0.000746611	0	0.0251205
0	0	0	1	1	1.16457	0.0211829	0	0.0217009
2	0	0	1	0	1.40636	0.0987077	0	0.0130467
2	0	0	0	1	1.31061	0.00295496	0	0.00354747
1	0	0	0	1	1.15477	-0.00829607	-0.00829607	-0.00776907
2	1	0	0	0	1.25685	-0.0508044	-0.0508044	-0.0234006
0	1	0	0	1	1.01861	-0.0544813	-0.0544813	-0.0315169
1	0	0	0	2	1.19819	0.0351201	0	-0.0374803
2	0	0	0	2	1.34754	0.0398829	0	-0.0417427
0	0	0	1	2	1.15946	0.0160664	0	-0.0553056
0	1	0	2	0	1.10143	-0.0913488	-0.0913488	-0.0663524
0	1	0	1	0	1.04679	-0.0965968	-0.0965968	-0.0726354
0	0	2	2	0	1.49483	0.0639237	0	-0.0956689
0	0	0	2	2	1.16996	-0.0228217	-0.0228217	-0.0972766
2	0	0	2	0	1.34107	0.0334171	0	-0.112429
0	0	2	0	1	1.31538	-0.115528	-0.115528	-0.11488
1	0	0	2	0	1.17664	-0.0161343	-0.0161343	-0.116145
1	0	0	1	0	1.07094	-0.0921327	-0.0921327	-0.168322
1	0	2	0	0	1.33473	-0.0961703	-0.0961703	-0.216147
0	0	2	0	2	1.28815	-0.142759	-0.142759	-0.232078
2	0	2	0	0	1.35068	-0.08023	-0.08023	-0.393001
