# Supplementary material for: Combinations of Kinase Inhibitors Protecting Myoblasts against Hypoxia
Source: PLoS One. 2015 Jun 4;10(6):e0126718. doi: 10.1371/journal.pone.0126718 (PMC4456388; doi:10.1371/journal.pone.0126718)
Supplement: S4 Table — (XLSX) [file pone.0126718.s005.xlsx]

## Sheet: Myoblast
Gene	Coefficients
CLK2	-0.0141293
MYLK2	-0.0134235
TLK2	-0.0113262
CDK2	-0.0110477
CDK1	-0.0108398
CLK1	-0.0106977
CDK5	-0.0104228
CDK3	-0.01006
STK24	-0.00984934
DYRK1A	-0.00870565
SGK2	-0.00856555
MELK	-0.00856231
STK17A	-0.00800532
DYRK1B	-0.00777144
PRKG2	-0.0072659
STK11	-0.00654254
CDK6	-0.00651933
PRKD2	-0.00638316
TAOK3	-0.0061946
ULK1	-0.0058854
FLT1	-0.00586338
DYRK2	-0.00579154
TBK1	-0.00574959
MST4	-0.00558032
ULK3	-0.00550108
DYRK3	-0.00544116
GSG2	-0.00543747
PRKD1	-0.00511184
STK25	-0.00509774
IKBKE	-0.00495347
SGK1	-0.00472114
GSK3B	-0.00424891
IRAK4	-0.00385306
MARK4	-0.00328545
LRRK2	-0.00277132
MARK1	-0.0027209
CDK4	-0.00269799
STK38	-0.00240908
GSK3A	-0.00231109
PRKD3	-0.0020398
PASK	-0.00124027
MARK2	-0.00119927
MYO3B	-0.00118059
CDK9	-0.000675971
STK3	-0.000122509
ABL1	0
ACVR1	0
ACVR1B	0
ADRBK1	0
ADRBK2	0
AKT1	0
AKT2	0
AKT3	0
ARAF	0
AURKA	0
AURKB	0
AURKC	0
AXL	0
BLK	0
BRAF	0
BRSK1	0
BRSK2	0
CAMK1	0
CAMK1D	0
CAMK1G	0
CAMK2A	0
CAMK2B	0
CAMK2D	0
CAMK4	0
CAMKK1	0
CAMKK2	0
CDC42BPA	0
CDC42BPB	0
CDK7	0
CHEK1	0
CHEK2	0
CHUK	0
CLK4	0
CSK	0
CSNK1A1	0
CSNK1D	0
CSNK1E	0
CSNK1G2	0
CSNK1G3	0
CSNK2A1	0
CSNK2A2	0
DAPK1	0
DAPK2	0
DAPK3	0
DCLK2	0
DDR2	0
DMPK	0
DYRK4	0
EPHA1	0
EPHA2	0
EPHA3	0
EPHA4	0
EPHA5	0
EPHA6	0
EPHA7	0
EPHA8	0
EPHB1	0
EPHB2	0
EPHB3	0
EPHB4	0
ERBB2	0
ERBB4	0
FAU	0
FES	0
FGFR1	0
FGFR2	0
FGFR3	0
FGFR4	0
FGR	0
FLT3	0
FLT4	0
FRK	0
FYN	0
GRK4	0
GRK5	0
GRK6	0
GRK7	0
HCK	0
HIPK1	0
HIPK2	0
HIPK3	0
HIPK4	0
IGF1R	0
IKBKB	0
INSR	0
INSRR	0
IRAK1	0
ITK	0
JAK3	0
KDR	0
KIT	0
LCK	0
LYN	0
MAP2K1	0
MAP2K2	0
MAP2K6	0
MAP3K10	0
MAP3K11	0
MAP3K14	0
MAP3K5	0
MAP3K7	0
MAP3K8	0
MAP3K9	0
MAP4K2	0
MAP4K4	0
MAP4K5	0
MAPK1	0
MAPK10	0
MAPK11	0
MAPK12	0
MAPK13	0
MAPK14	0
MAPK3	0
MAPK8	0
MAPK9	0
MAPKAPK2	0
MAPKAPK3	0
MAPKAPK5	0
MARK3	0
MATK	0
MERTK	0
MINK1	0
MKNK1	0
MST1R	0
MUSK	0
MYLK	0
NEK1	0
NEK11	0
NEK2	0
NEK3	0
NEK4	0
NEK6	0
NEK7	0
NEK9	0
NLK	0
NTRK1	0
NTRK2	0
NTRK3	0
NUAK1	0
NUAK2	0
OXSR1	0
PAK1	0
PAK2	0
PAK3	0
PAK4	0
PAK6	0
PBK	0
PDGFRA	0
PDGFRB	0
PDPK1	0
PHKG1	0
PHKG2	0
PIM1	0
PIM2	0
PIM3	0
PKN1	0
PKN2	0
PLK1	0
PLK2	0
PLK3	0
PNCK	0
PRKACA	0
PRKACG	0
PRKCB	0
PRKCD	0
PRKCE	0
PRKCG	0
PRKCH	0
PRKCI	0
PRKCQ	0
PRKCZ	0
PRKG1	0
PRKX	0
PTK2	0
PTK6	0
RAF1	0
RET	0
RIPK2	0
ROCK1	0
ROCK2	0
RPS6KA1	0
RPS6KA2	0
RPS6KA4	0
RPS6KA5	0
RPS6KA6	0
RPS6KB1	0
RPS6KB2	0
SGK3	0
SIK2	0
SRMS	0
SRPK1	0
SRPK3	0
STK10	0
STK16	0
STK33	0
STK39	0
STK4	0
TAOK1	0
TEC	0
TEK	0
TGFBR1	0
TGFBR2	0
TSSK2	0
TTK	0
TYK2	0
TYRO3	0
ULK2	0
VRK1	0
WEE1	0
WNK2	0
WNK3	0
YES1	0
ZAK	0
ZAP70	0
MKNK2	0.00010725
PAK7	0.000178985
SRC	0.000392435
JAK1	0.000432136
PRKCA	0.000503163
DSTYK	0.00068955
ACVRL1	0.000766799
SLK	0.000779963
TSSK1B	0.000830681
ALK	0.000877333
LTK	0.00118211
CLK3	0.00148339
CSNK1G1	0.00160561
SRPK2	0.00179151
MAP3K3	0.0018901
FER	0.00210391
JAK2	0.00236801
CAMK2G	0.0026773
EGFR	0.00289649
TXK	0.00321188
CSF1R	0.00397388
MET	0.00424982
BTK	0.00436576
TNK2	0.00442636
SYK	0.00445143
MAP3K2	0.00478131
BMX	0.00568396
TAOK2	0.00597313
LIMK1	0.00798768
ABL2	0.00839274
ROS1	0.0100876
PTK2B	0.0104846
Table S4. The coefficients of the model indicate the optimal amount of inhibition of each target kinase responsible for the protective effect in myoblast.

## Sheet: HT22
Gene	Coefficient
CDK6	-0.0317909
CDK5	-0.0259749
ABL1	-0.0210283
ZAK	-0.0203298
ABL2	-0.0202892
LIMK1	-0.0199569
MKNK2	-0.0195326
CDK2	-0.0189895
FLT3	-0.0162164
MYLK2	-0.0160768
CDK1	-0.0146716
CDK9	-0.0140078
MARK4	-0.0135029
TAOK2	-0.0133018
CDK4	-0.0131015
JAK1	-0.0126874
RIPK2	-0.0119832
CLK3	-0.0117906
CDK3	-0.0108788
STK4	-0.010215
AURKB	-0.00897513
FGFR4	-0.008524
FGFR1	-0.00800823
ACVRL1	-0.00791908
TAOK3	-0.00747691
KIT	-0.0067262
TEK	-0.00627737
MAP4K4	-0.00577685
BRSK2	-0.0057587
STK16	-0.00563218
DSTYK	-0.00560068
CSF1R	-0.00513273
MAP3K3	-0.0045903
MKNK1	-0.00456321
NTRK3	-0.00451571
PRKD3	-0.00442351
EPHA1	-0.00441973
MAP3K2	-0.0042886
TYK2	-0.00395671
MINK1	-0.00393566
RPS6KA2	-0.00379324
STK3	-0.0035089
PRKCQ	-0.00296817
MAP3K14	-0.0029176
CAMK2D	-0.0026264
STK17A	-0.00244523
GSK3B	-0.00183448
ROS1	-0.00167715
JAK2	-0.00142625
MAPKAPK5	-0.00139453
RPS6KA6	-0.00137535
PDGFRB	-0.000837963
PRKD1	-0.000815492
DCLK2	-0.000792793
CSNK1G2	-0.000781848
PDGFRA	-0.000657018
BRSK1	-0.000452011
NLK	-0.000308613
SIK2	-0.000270224
TAOK1	-0.000205752
FGR	-7.95513e-05
ACVR1	0
ACVR1B	0
ADRBK1	0
ADRBK2	0
AKT1	0
AKT2	0
AKT3	0
ALK	0
ARAF	0
AURKA	0
AURKC	0
AXL	0
BLK	0
BRAF	0
CAMK1	0
CAMK1D	0
CAMK1G	0
CAMK2A	0
CAMK2B	0
CAMK2G	0
CAMK4	0
CAMKK1	0
CDC42BPA	0
CDC42BPB	0
CDK7	0
CHUK	0
CLK1	0
CSNK1A1	0
CSNK1G1	0
CSNK1G3	0
CSNK2A1	0
CSNK2A2	0
DAPK1	0
DAPK2	0
DAPK3	0
DDR2	0
DMPK	0
DYRK1B	0
DYRK4	0
EPHA2	0
EPHA3	0
EPHA4	0
EPHA5	0
EPHA7	0
EPHA8	0
EPHB1	0
EPHB2	0
EPHB3	0
EPHB4	0
ERBB2	0
ERBB4	0
FAU	0
FER	0
FES	0
FGFR2	0
FGFR3	0
FLT1	0
FLT4	0
FRK	0
FYN	0
GRK4	0
GRK5	0
GRK6	0
GRK7	0
GSK3A	0
HIPK1	0
HIPK2	0
HIPK3	0
HIPK4	0
IGF1R	0
IKBKB	0
INSR	0
INSRR	0
JAK3	0
KDR	0
LCK	0
LTK	0
LYN	0
MAP2K2	0
MAP2K6	0
MAP3K10	0
MAP3K11	0
MAP3K5	0
MAP3K7	0
MAP3K8	0
MAP3K9	0
MAP4K5	0
MAPK1	0
MAPK10	0
MAPK11	0
MAPK12	0
MAPK13	0
MAPK14	0
MAPK8	0
MAPKAPK2	0
MAPKAPK3	0
MARK1	0
MARK2	0
MARK3	0
MATK	0
MELK	0
MERTK	0
MET	0
MST1R	0
MST4	0
MUSK	0
NEK1	0
NEK11	0
NEK2	0
NEK3	0
NEK6	0
NEK7	0
NEK9	0
NTRK1	0
NTRK2	0
NUAK1	0
NUAK2	0
OXSR1	0
PAK1	0
PAK2	0
PAK3	0
PAK4	0
PAK6	0
PAK7	0
PBK	0
PDPK1	0
PHKG1	0
PIM2	0
PKN2	0
PLK1	0
PLK2	0
PLK3	0
PNCK	0
PRKACG	0
PRKCA	0
PRKCB	0
PRKCD	0
PRKCE	0
PRKCG	0
PRKCH	0
PRKCI	0
PRKCZ	0
PRKD2	0
PTK2	0
PTK2B	0
PTK6	0
RAF1	0
RET	0
ROCK1	0
ROCK2	0
RPS6KA1	0
RPS6KA4	0
RPS6KB2	0
SGK1	0
SGK2	0
SGK3	0
SLK	0
SRC	0
SRMS	0
SRPK1	0
SRPK2	0
SRPK3	0
STK10	0
STK11	0
STK24	0
STK25	0
STK39	0
SYK	0
TBK1	0
TEC	0
TGFBR1	0
TGFBR2	0
TLK2	0
TSSK2	0
TTK	0
TYRO3	0
ULK1	0
ULK2	0
VRK1	0
WEE1	0
WNK2	0
WNK3	0
YES1	0
ZAP70	0
GSG2	5.56412e-05
STK38	7.62958e-05
NEK4	0.000196032
MAP4K2	0.000581634
STK33	0.000926352
CSK	0.00099824
ITK	0.00107802
TNK2	0.00112394
PASK	0.00124574
HCK	0.00180649
PRKACA	0.00191391
CSNK1E	0.00261122
MAPK3	0.00274837
RPS6KB1	0.0032336
LRRK2	0.00323393
CAMKK2	0.00354903
PKN1	0.00381281
DYRK1A	0.00391011
IRAK4	0.00394939
MAP2K1	0.00420599
PRKX	0.00420874
PHKG2	0.00473911
BMX	0.00482195
PRKG1	0.00563099
CLK4	0.00608167
PRKG2	0.00611821
EGFR	0.00712928
RPS6KA5	0.00736909
CSNK1D	0.00813902
DYRK2	0.00867412
MYLK	0.00953134
DYRK3	0.00962221
IRAK1	0.009705
TXK	0.0100831
CHEK2	0.0109796
IKBKE	0.0112382
ULK3	0.0116884
MAPK9	0.0117519
BTK	0.0120287
CHEK1	0.0129573
EPHA6	0.0145535
PIM1	0.0150286
MYO3B	0.0175589
TSSK1B	0.0207307
CLK2	0.0209236
PIM3	0.0350373
Table S4. The coefficients of the model indicate the optimal amount of inhibition of each target kinase responsible for the protective effect in HT22 neuronal cell line.
